# Supplementary material for: Cellular Functions and Gene and Protein Expression Profiles in Endothelial Cells Derived from Moyamoya Disease-Specific iPS Cells
Source: PLoS One. 2016 Sep 23;11(9):e0163561. doi: 10.1371/journal.pone.0163561 (PMC5035048; doi:10.1371/journal.pone.0163561)
Supplement: S2 Dataset — (XLSX) [file pone.0163561.s002.xlsx]

## Sheet: Sheet1
Probe Set ID	p	[Control](raw)	[MMD](raw)	[Control](normalized)	[MMD](normalized)	Fold Change (log)	Fold Change	[Control1](flag)	[Control2-3](flag)	[Control3](flag)	[MMD1](flag)	[MMD2](flag)	[MMD3](flag)	Gene Symbol	Entrez Gene	Gene Ontology Biological Process	Gene Ontology Cellular Component	Gene Ontology Molecular Function	Alignments	Annotation Date	Annotation Description	Annotation Notes	Annotation Transcript Cluster	Archival UniGene Cluster	Chromosomal Location	Chromosome End Index(Avadis)	Chromosome Number(Avadis)	Chromosome Percentage Identity(Avadis)	Chromosome Start Index(Avadis)	Chromosome Strand(Avadis)	EC	Ensembl	Gene Title	GeneChip Array	Genome Version	GO(Avadis)	InterPro	MGI Name	OMIM	Pathway	RefSeq Protein ID	RefSeq Transcript ID	Representative Public ID	Sequence Source	Sequence Type	Species Scientific Name	SwissProt	Target Description	Transcript Assignments
209976_s_at	0.000108913	10.5134	1.2764	-0.012584	-2.92468	-2.9121	0.132853	A	A	A	A	A	A	CYP2E1	1571	0006641 // triglyceride metabolic process // inferred from electronic annotation///0006805 // xenobiotic metabolic process // traceable author statement///0008202 // steroid metabolic process // inferred from mutant phenotype///0010193 // response to ozone // inferred from electronic annotation///0010243 // response to organic nitrogen // inferred from electronic annotation///0016098 // monoterpe…	0000139 // Golgi membrane // inferred from electronic annotation///0005739 // mitochondrion // inferred from electronic annotation///0005783 // endoplasmic reticulum // inferred from electronic annotation///0005789 // endoplasmic reticulum membrane // traceable author statement///0016020 // membrane // inferred from electronic annotation///0031090 // organelle membrane // inferred from electronic…	0004497 // monooxygenase activity // inferred from direct assay///0005506 // iron ion binding // inferred from electronic annotation///0009055 // electron carrier activity // inferred from electronic annotation///0016491 // oxidoreductase activity // inferred from direct assay///0016705 // oxidoreductase activity, acting on paired donors, with incorporation or reduction of molecular oxygen // inf…	chr10:135340894-135352520 (+) // 99.55 // q26.3	2013-10-23	This probe set was annotated using the Matching Probes based pipeline to a Entrez Gene identifier using 12 transcripts. // false // Matching Probes // A	ENST00000469258 // ensembl // 3 // Cross Hyb Matching Probes///OTTHUMT00000051165 // vega // 3 // Cross Hyb Matching Probes	AF182276(11),AK290822(11),BC067433(10),BC067435(11),ENST00000252945(11),ENST00000368520(11),ENST00000418356(11),ENST00000421586(11),ENST00000463117(11),ENST00000541080(10),J02625(11),NM_000773(11)	Hs.75183	chr10q26.3	135352520	chr10	99.55	135340894	+	EC:1.14.13.n7	ENSG00000130649///OTTHUMG00000019322	cytochrome P450, family 2, subfamily E, polypeptide 1	Human Genome U133 Plus 2.0 Array	February 2009 (Genome Reference Consortium GRCh37)	GO:0006641|GO:0006805|GO:0008202|GO:0010193|GO:0010243|GO:0016098|GO:0017144|GO:0017144|GO:0042493|GO:0044281|GO:0045471|GO:0046483|GO:0055114|GO:0000139|GO:0005739|GO:0005783|GO:0005789|GO:0016020|GO:0031090|GO:0031227|GO:0043231|GO:0004497|GO:0005506|GO:0009055|GO:0016491|GO:0016705|GO:0016709|GO:0016712|GO:0019825|GO:0019899|GO:0020037|GO:0046872|GO:0070330	IPR001128 // Cytochrome P450 // 2.6E-156///IPR001128 // Cytochrome P450 // 4.7E-119///IPR001128 // Cytochrome P450 // 4.8E-104		124040		NP_000764	NM_000773	AF182276	GenBank	Exemplar sequence	Homo sapiens	P05181///A8K457///Q59EW1///Q6NWT9///Q6NWT7///H0Y593///H0YGV5///H0Y7H4///Q4LBD0///F5H694///Q573H0///Q16868///Q3YA63///Q573G9	gb:AF182276.1 /DB_XREF=gi:6470140 /GEN=CYP2E1 /FEA=FLmRNA /CNT=80 /TID=Hs.75183.0 /TIER=FL /STK=0 /UG=Hs.75183 /LL=1571 /DEF=Homo sapiens cytochrome P450-2E1 (CYP2E1) mRNA, complete cds. /PROD=cytochrome P450-2E1 /FL=gb:NM_000773.2 gb:AF182276.1 gb:J02625.1	AB209700 // Homo sapiens mRNA for cytochrome P450, family 2, subfamily E, polypeptide 1 variant protein. // gb // 11 // ---///AF182276 // Homo sapiens cytochrome P450-2E1 (CYP2E1) mRNA, complete cds. // gb // 11 // ---///AK290822 // Homo sapiens cDNA FLJ75676 complete cds, highly similar to Homo sapiens cytochrome P450, family 2, subfamily E, polypeptide 1(CYP2E1), mRNA. // gb // 11 // ---///BC06…
205816_at	0.000192511	6.84358	1.02756	-0.0351343	-2.60175	-2.56662	0.168799	A	A	P	A	A	A	ITGB8	3696	0001573 // ganglioside metabolic process // inferred from electronic annotation///0007155 // cell adhesion // traceable author statement///0007160 // cell-matrix adhesion // inferred from electronic annotation///0007229 // integrin-mediated signaling pathway // inferred from electronic annotation///0007275 // multicellular organismal development // inferred from electronic annotation///0030198 //…	0005886 // plasma membrane // traceable author statement///0008305 // integrin complex // inferred from electronic annotation///0016020 // membrane // inferred from electronic annotation///0016021 // integral to membrane // inferred from electronic annotation	0004872 // receptor activity // inferred from electronic annotation///0005102 // receptor binding // inferred from electronic annotation	chr7:20370745-20450419 (+) // 99.34 // p21.1	2013-10-23	This probe set was annotated using the Matching Probes based pipeline to a Entrez Gene identifier using 3 transcripts. // false // Matching Probes // A	AK295044 // gb // 4 // Cross Hyb Matching Probes///ENST00000537992 // ensembl // 4 // Cross Hyb Matching Probes///OTTHUMT00000469729 // vega // 4 // Cross Hyb Matching Probes	ENST00000222573(11),M73780(11),NM_002214(11)	Hs.52620	chr7p21.1	20450419	chr7	99.34	20370745	+		ENSG00000105855///OTTHUMG00000023594	integrin, beta 8	Human Genome U133 Plus 2.0 Array	February 2009 (Genome Reference Consortium GRCh37)	GO:0001573|GO:0007155|GO:0007160|GO:0007229|GO:0007275|GO:0030198|GO:0060674|GO:0005886|GO:0008305|GO:0016020|GO:0016021|GO:0004872|GO:0005102	IPR002369 // Integrin beta subunit, N-terminal // 9.1E-152///IPR013111 // EGF, extracellular // 1.2E-6///IPR013111 // EGF, extracellular // 1.2E-8///IPR013111 // EGF, extracellular // 3.4E-7		604160	Integrin-mediated_cell_adhesion_KEGG // GenMAPP	NP_002205	NM_002214	NM_002214	GenBank	Exemplar sequence	Homo sapiens	P26012///B4DHD4///Q9BUG9	gb:NM_002214.1 /DB_XREF=gi:4504778 /GEN=ITGB8 /FEA=FLmRNA /CNT=26 /TID=Hs.52620.0 /TIER=FL /STK=0 /UG=Hs.52620 /LL=3696 /DEF=Homo sapiens integrin, beta 8 (ITGB8), mRNA. /PROD=integrin, beta 8 /FL=gb:NM_002214.1 gb:M73780.1	ENST00000222573 // cdna:known chromosome:GRCh37:7:20370746:20450419:1 gene:ENSG00000105855 gene_biotype:protein_coding transcript_biotype:protein_coding // ensembl // 11 // ---///M73780 // Human integrin beta-8 subunit mRNA, complete cds. // gb // 11 // ---///NM_002214 // Homo sapiens integrin, beta 8 (ITGB8), mRNA. // refseq // 11 // ---///OTTHUMT00000059915 // cdna:all chromosome:VEGA52:7:20370…
1568887_at	0.00021004	15.4216	1.71619	-0.135388	-3.13746	-3.00207	0.124821	P	A	P	A	A	A						chr1:246845406-246848375 (+) // 62.91 // q44	2013-10-23	This probe set was annotated using the Matching Probes based pipeline to a UniGene identifier using 1 transcripts. // false // Matching Probes // A	ENST00000570141 // ensembl // 8 // Cross Hyb Matching Probes///OTTHUMT00000432175 // vega // 8 // Cross Hyb Matching Probes	BC033567(11)	Hs.385810		246848375	chr1	62.91	246845406	+				Human Genome U133 Plus 2.0 Array	February 2009 (Genome Reference Consortium GRCh37)								BC033567	GenBank	Consensus sequence	Homo sapiens		gb:BC033567.1 /DB_XREF=gi:23958641 /TID=Hs2.385810.1 /CNT=3 /FEA=mRNA /TIER=ConsEnd /STK=1 /UG=Hs.385810 /UG_TITLE=Homo sapiens, clone IMAGE:4822266, mRNA /DEF=Homo sapiens, clone IMAGE:4822266, mRNA.	BC033567 // Homo sapiens cDNA clone IMAGE:4822266. // gb // 11 // ---///n338608 // accn=BC033567 class=mRNAlike lncRNA name=Human lncRNA ref=JounralRNA transcriptId=1014 cpcScore=0.2421090 cnci=-0.2266781 // noncode // 11 // ---
1555421_at	0.000318644	8.6972	1.0226	-0.122296	-3.04672	-2.92442	0.131723	A	A	A	A	A	A	AP1S3	130340	0006810 // transport // inferred from electronic annotation///0006886 // intracellular protein transport // inferred from electronic annotation///0006892 // post-Golgi vesicle-mediated transport // traceable author statement///0006897 // endocytosis // inferred from electronic annotation///0015031 // protein transport // inferred from electronic annotation///0016032 // viral reproduction // trace…	0000139 // Golgi membrane // traceable author statement///0005765 // lysosomal membrane // traceable author statement///0005794 // Golgi apparatus // inferred from electronic annotation///0005829 // cytosol // traceable author statement///0005905 // coated pit // inferred from electronic annotation///0016020 // membrane // inferred from electronic annotation///0030117 // membrane coat // inferred…	0008565 // protein transporter activity // inferred from electronic annotation	chr2:224616414-224702319 (-) // 79.68 // q36.1	2013-10-23	This probe set was annotated using the Matching Probes based pipeline to a Entrez Gene identifier using 1 transcripts. // false // Matching Probes // A	AK125077 // gb // 1 // Cross Hyb Matching Probes///ENST00000443700 // ensembl // 5 // Cross Hyb Matching Probes///OTTHUMT00000256867 // vega // 5 // Cross Hyb Matching Probes	BC009606(11)	Hs.348666	chr2q36.1	224702319	chr2	79.68	224616414	-			adaptor-related protein complex 1, sigma 3 subunit	Human Genome U133 Plus 2.0 Array	February 2009 (Genome Reference Consortium GRCh37)	GO:0006810|GO:0006886|GO:0006892|GO:0006897|GO:0015031|GO:0016032|GO:0016044|GO:0016192|GO:0019886|GO:0050690|GO:0000139|GO:0005765|GO:0005794|GO:0005829|GO:0005905|GO:0016020|GO:0030117|GO:0030659|GO:0031410|GO:0032588|GO:0008565					NP_001034658	NM_001039569///NM_178814	BC009606	GenBank	Consensus sequence	Homo sapiens	Q96PC3	gb:BC009606.1 /DB_XREF=gi:16307059 /TID=Hs2.348666.2 /CNT=1 /FEA=FLmRNA /TIER=FL /STK=1 /LL=130340 /UG_GENE=AP1S3 /UG=Hs.348666 /DEF=Homo sapiens, clone MGC:14759 IMAGE:4284350, mRNA, complete cds. /PROD=Unknown (protein for MGC:14759) /FL=gb:BC009606.1	BC009606 // Homo sapiens adaptor-related protein complex 1, sigma 3 subunit, mRNA (cDNA clone MGC:14759 IMAGE:4284350), complete cds. // gb // 11 // ---
207315_at	0.000359002	4.98155	1.0337	0.054558	-2.05853	-2.11309	0.231151	P	A	A	A	A	A	CD226	10666	0001816 // cytokine production // inferred from electronic annotation///0002860 // positive regulation of natural killer cell mediated cytotoxicity directed against tumor cell target // inferred from mutant phenotype///0002891 // positive regulation of immunoglobulin mediated immune response // inferred from direct assay///0007155 // cell adhesion // inferred from electronic annotation///0007165 …	0005886 // plasma membrane // traceable author statement///0005887 // integral to plasma membrane // traceable author statement///0009986 // cell surface // inferred from direct assay///0016020 // membrane // inferred from electronic annotation///0016021 // integral to membrane // inferred from electronic annotation///0045121 // membrane raft // traceable author statement	0005178 // integrin binding // inferred from physical interaction///0005515 // protein binding // inferred from physical interaction///0019901 // protein kinase binding // inferred from physical interaction///0050839 // cell adhesion molecule binding // inferred from physical interaction	chr18:67530194-67624160 (-) // 89.13 // q22.2	2013-10-23	This probe set was annotated using the Matching Probes based pipeline to a Entrez Gene identifier using 4 transcripts. // false // Matching Probes // A		ENST00000280200(11),ENST00000581982(11),NM_006566(11),U56102(11)	Hs.57699	chr18q22.3	67624160	chr18	89.13	67530194	-		ENSG00000150637///OTTHUMG00000132809	CD226 molecule	Human Genome U133 Plus 2.0 Array	February 2009 (Genome Reference Consortium GRCh37)	GO:0001816|GO:0002860|GO:0002891|GO:0007155|GO:0007165|GO:0008037|GO:0033005|GO:0045954|GO:0050776|GO:0060369|GO:0005886|GO:0005887|GO:0009986|GO:0016020|GO:0016021|GO:0045121|GO:0005178|GO:0005515|GO:0019901|GO:0050839	IPR013106 // Immunoglobulin V-set // 1.6E-11///IPR013106 // Immunoglobulin V-set // 3.1E-11		605397		NP_006557	NM_006566	NM_006566	GenBank	Exemplar sequence	Homo sapiens	Q15762///J3QR77///J3QKM7///J3QL19///J3QQW1///J3QRQ4	gb:NM_006566.1 /DB_XREF=gi:5729807 /GEN=DNAM-1 /FEA=FLmRNA /CNT=7 /TID=Hs.57699.0 /TIER=FL /STK=0 /UG=Hs.57699 /LL=10666 /DEF=Homo sapiens adhesion glycoprotein (DNAM-1), mRNA. /PROD=adhesion glycoprotein /FL=gb:U56102.1 gb:NM_006566.1	ENST00000280200 // cdna:known chromosome:GRCh37:18:67530192:67624232:-1 gene:ENSG00000150637 gene_biotype:protein_coding transcript_biotype:protein_coding // ensembl // 11 // ---///ENST00000581982 // cdna:putative chromosome:GRCh37:18:67530192:67624160:-1 gene:ENSG00000150637 gene_biotype:protein_coding transcript_biotype:protein_coding // ensembl // 11 // ---///NM_006566 // Homo sapiens CD226 mo…
217700_at	0.000529719	14.0227	1.92901	-0.154094	-2.8683	-2.71421	0.152385	A	A	A	A	A	A	CNPY4	245812		0005576 // extracellular region // inferred from electronic annotation	0005102 // receptor binding // inferred from electronic annotation	chr7:99720550-99720967 (+) // 32.37 // q22.1	2013-10-23	This probe set was annotated using the Accession mapped clusters based pipeline to a UniGene identifier using 3 transcripts. // false // Accession mapped clusters // E		AI818971,AI818951,AI819967	Hs.270614	chr7q22.1	99720967	chr7	32.37	99720550	+			canopy 4 homolog (zebrafish)	Human Genome U133 Plus 2.0 Array	February 2009 (Genome Reference Consortium GRCh37)	GO:0005576|GO:0005102			610047		NP_689968	NM_152755	AI818951	GenBank	Consensus sequence	Homo sapiens	Q8N129	gb:AI818951 /DB_XREF=gi:5438030 /DB_XREF=wj89e12.x1 /CLONE=IMAGE:2410030 /FEA=EST /CNT=3 /TID=Hs.270614.0 /TIER=ConsEnd /STK=3 /UG=Hs.270614 /UG_TITLE=ESTs, Weakly similar to ALU7_HUMAN ALU SUBFAMILY SQ SEQUENCE CONTAMINATION WARNING ENTRY (H.sapiens)	AI818951 // wj89e12.x1 Homo sapiens cDNA, 3' end /clone=IMAGE-2410030 /clone_end=3' /gb=AI818951 /gi=5438030 /ug=Hs.210695 /len=567 // gb // --- // ---///AI818951 // /DB_XREF=wj89e12.x1 /CLONE=IMAGE:2410030 // gb // --- // ---///AI818971 // wj89g12.x1 Homo sapiens cDNA, 3' end /clone=IMAGE-2410054 /clone_end=3' /gb=AI818971 /gi=5438050 /ug=Hs.210695 /len=567 // gb // --- // ---///AI818971 // /DB_…
242846_at	0.000536234	15.5417	2.28307	0.0661874	-2.54351	-2.60969	0.163834	A	A	A	A	A	A						chr10:24541954-24542665 (+) // 66.26 // p12.2	2013-10-23	This probe set was annotated using the Accession mapped clusters based pipeline to a UniGene identifier using 1 transcripts. // false // Accession mapped clusters // E		AI961578	Hs.271795		24542665	chr10	66.26	24541954	+				Human Genome U133 Plus 2.0 Array	February 2009 (Genome Reference Consortium GRCh37)								T52027	GenBank	Consensus sequence	Homo sapiens		gb:T52027 /DB_XREF=gi:653887 /DB_XREF=yb29h11.s1 /CLONE=IMAGE:72645 /FEA=EST /CNT=6 /TID=Hs.271795.0 /TIER=ConsEnd /STK=3 /UG=Hs.271795 /UG_TITLE=ESTs, Weakly similar to ALU1_HUMAN ALU SUBFAMILY J SEQUENCE CONTAMINATION WARNING ENTRY (H.sapiens)	AI961578 // /DB_XREF=wr48a04.x1 /CLONE=IMAGE:2490894 // gb // --- // ---
206404_at	0.000583564	14.483	1.5155	0.171061	-2.94089	-3.11195	0.115667	A	A	A	A	A	A	FGF9	2254	0001525 // angiogenesis // inferred from electronic annotation///0001649 // osteoblast differentiation // inferred from electronic annotation///0002053 // positive regulation of mesenchymal cell proliferation // inferred from electronic annotation///0002062 // chondrocyte differentiation // inferred from electronic annotation///0006606 // protein import into nucleus // inferred from electronic an…	0005576 // extracellular region // traceable author statement///0005604 // basement membrane // inferred from electronic annotation///0005615 // extracellular space // inferred from direct assay///0005737 // cytoplasm // inferred from electronic annotation	0005102 // receptor binding // inferred from electronic annotation///0005104 // fibroblast growth factor receptor binding // inferred from electronic annotation///0008083 // growth factor activity // inferred from electronic annotation///0008201 // heparin binding // inferred from electronic annotation	chr13:22245874-22276184 (+) // 93.66 // q12.11	2013-10-23	This probe set was annotated using the Matching Probes based pipeline to a Entrez Gene identifier using 3 transcripts. // false // Matching Probes // A	AK290792 // gb // 4 // Cross Hyb Matching Probes///BC069692 // gb // 4 // Cross Hyb Matching Probes///BC103978 // gb // 2 // Cross Hyb Matching Probes///BC103979 // gb // 2 // Cross Hyb Matching Probes///ENST00000478546 // ensembl // 5 // Cross Hyb Matching Probes///OTTHUMT00000046004 // vega // 5 // Cross Hyb Matching Probes	D14838(11),ENST00000382353(11),NM_002010(11)	Hs.111	chr13q11-q12	22276184	chr13	93.66	22245874	+		ENSG00000102678///OTTHUMG00000017412	fibroblast growth factor 9 (glia-activating factor)	Human Genome U133 Plus 2.0 Array	February 2009 (Genome Reference Consortium GRCh37)	GO:0001525|GO:0001649|GO:0002053|GO:0002062|GO:0006606|GO:0007165|GO:0007173|GO:0007267|GO:0007275|GO:0008284|GO:0008286|GO:0008543|GO:0008543|GO:0008584|GO:0010628|GO:0030154|GO:0030178|GO:0030238|GO:0030324|GO:0030326|GO:0030949|GO:0038095|GO:0042472|GO:0043410|GO:0045087|GO:0045880|GO:0048011|GO:0048015|GO:0048505|GO:0048566|GO:0048706|GO:0050679|GO:0051781|GO:0060045|GO:0060484|GO:0090263|GO:…	IPR002348 // Interleukin 1/heparin-binding growth factor // 7.1E-50		600921///612961		NP_002001	NM_002010	NM_002010	GenBank	Exemplar sequence	Homo sapiens	P31371	gb:NM_002010.1 /DB_XREF=gi:4503706 /GEN=FGF9 /FEA=FLmRNA /CNT=18 /TID=Hs.111.0 /TIER=FL /STK=0 /UG=Hs.111 /LL=2254 /DEF=Homo sapiens fibroblast growth factor 9 (glia-activating factor) (FGF9), mRNA. /PROD=fibroblast growth factor 9 (glia-activatingfactor) /FL=gb:D14838.1 gb:NM_002010.1	D14838 // Homo sapiens FGF-9 mRNA for fibroblast growth factor 9, complete cds. // gb // 11 // ---///ENST00000382353 // cdna:known chromosome:GRCh37:13:22245522:22278637:1 gene:ENSG00000102678 gene_biotype:protein_coding transcript_biotype:protein_coding // ensembl // 11 // ---///NM_002010 // Homo sapiens fibroblast growth factor 9 (glia-activating factor) (FGF9), mRNA. // refseq // 11 // ---///O…
1565282_at	0.000683222	11.1169	1.78844	0.0151276	-2.46529	-2.48042	0.179192	A	A	A	A	A	A							2013-10-23	This probe set was annotated using the Design Representative Id based pipeline to a GenBank identifier using 1 transcripts. // false // Design Representative Id // R		S78338	Hs.385002										Human Genome U133 Plus 2.0 Array	February 2009 (Genome Reference Consortium GRCh37)								S78338	GenBank	Consensus sequence	Homo sapiens		gb:S78338.1 /DB_XREF=gi:999107 /GEN=Ig VL /TID=Hs2.385002.1 /CNT=1 /FEA=mRNA /TIER=ConsEnd /STK=0 /UG=Hs.385002 /DEF=Ig VL=anti-CD19 antibody light chain variable region (human, B43 hybridoma cells, mRNA Partial, 342 nt). /PROD=anti-CD19 antibody light chain variable region	S78338 // /DEF=Ig VL=anti-CD19 antibody light chain variable region (human, B43 hybridoma cells, mRNA Partial, 342 nt). /GEN=Ig VL /PROD=anti-CD19 antibody light chain variable region // gb // --- // ---
1565602_at	0.00071571	25.1574	6.42615	0.054364	-1.75457	-1.80894	0.285401	P	P	P	A	A	A						chr13:67780302-67780881 (-) // 50.59 // q21.32	2013-10-23	This probe set was annotated using the Matching Probes based pipeline to a UniGene identifier using 1 transcripts. // false // Matching Probes // A		AF085861(11)	Hs.337565		67780881	chr13	50.59	67780302	-				Human Genome U133 Plus 2.0 Array	February 2009 (Genome Reference Consortium GRCh37)								AF085861	GenBank	Consensus sequence	Homo sapiens		gb:AF085861.1 /DB_XREF=gi:3483180 /TID=Hs2.337565.1 /CNT=3 /FEA=mRNA /TIER=ConsEnd /STK=0 /UG=Hs.337565 /UG_TITLE=Homo sapiens full length insert cDNA clone YN67C05 /DEF=Homo sapiens full length insert cDNA clone YN67C05.	AF085861 // Homo sapiens full length insert cDNA clone YN67C05. // gb // 11 // ---
211568_at	0.000850791	4.18602	1	0.114007	-1.78465	-1.89866	0.268193	A	A	A	A	A	A	BAI3	577	0007165 // signal transduction // inferred from electronic annotation///0007166 // cell surface receptor signaling pathway // inferred from electronic annotation///0007186 // G-protein coupled receptor signaling pathway // traceable author statement///0007218 // neuropeptide signaling pathway // inferred from electronic annotation///0016525 // negative regulation of angiogenesis // inferred from …	0005886 // plasma membrane // inferred from electronic annotation///0016020 // membrane // inferred from electronic annotation///0016021 // integral to membrane // inferred from electronic annotation	0004871 // signal transducer activity // inferred from electronic annotation///0004888 // transmembrane signaling receptor activity // inferred from electronic annotation///0004930 // G-protein coupled receptor activity // inferred from electronic annotation///0005515 // protein binding // inferred from electronic annotation	chr6:69345350-70037038 (+) // 82.47 // q12	2013-10-23	This probe set was annotated using the Genome Consensus/Exemplar Overlap based pipeline to a Entrez Gene identifier using 8 transcripts. // false // Genome Consensus/Exemplar Overlap // C		AB005299,AK289696,AK295516,AK316174,BC111720,ENST00000238918,ENST00000370598,NM_001704	Hs.8074	chr6q12	70037038	chr6	82.47	69345350	+		ENSG00000135298///OTTHUMG00000014982	brain-specific angiogenesis inhibitor 3	Human Genome U133 Plus 2.0 Array	February 2009 (Genome Reference Consortium GRCh37)	GO:0007165|GO:0007166|GO:0007186|GO:0007218|GO:0016525|GO:0005886|GO:0016020|GO:0016021|GO:0004871|GO:0004888|GO:0004930|GO:0005515	IPR000203 // GPS domain // 1.4E-17///IPR000203 // GPS domain // 3.8E-15///IPR000832 // GPCR, family 2, secretin-like // 4.0E-65///IPR000832 // GPCR, family 2, secretin-like // 5.3E-66///IPR000884 // Thrombospondin, type 1 repeat // 4.5E-16///IPR000884 // Thrombospondin, type 1 repeat // 4.0E-15///IPR000884 // Thrombospondin, type 1 repeat // 2.7E-14///IPR000884 // Thrombospondin, type 1 repeat //…		602684		NP_001695	NM_001704	AB011122	GenBank	Exemplar sequence	Homo sapiens	O60242///A8K0Y1///B7Z356///B7ZA59///J3KMY8///B7Z1K0	gb:AB011122.1 /DB_XREF=gi:3043623 /GEN=KIAA0550 /FEA=FLmRNA /CNT=1 /TID=Hs.8074.1 /TIER=FL /STK=0 /UG=Hs.8074 /LL=577 /DEF=Homo sapiens mRNA for KIAA0550 protein, complete cds. /PROD=KIAA0550 protein /FL=gb:AB011122.1	AB005299 // Homo sapiens BAI 3 mRNA, complete cds. // gb // --- // chr6:69348550-70099399(+)///AK289696 // Homo sapiens cDNA FLJ75576 complete cds, highly similar to Homo sapiens brain-specific angiogenesis inhibitor 3 (BAI3), mRNA. // gb // --- // chr6:69345858-70098839(+)///AK295516 // Homo sapiens cDNA FLJ50157 complete cds, highly similar to Brain-specific angiogenesis inhibitor 3 precursor. …
217260_x_at	0.000851463	13.3272	1.92028	-0.073731	-2.70671	-2.63297	0.161211	A	A	A	A	A	A	IGHG1///SKAP2	3500///8935	0006461 // protein complex assembly // traceable author statement///0006955 // immune response // non-traceable author statement///0006956 // complement activation // traceable author statement///0006958 // complement activation, classical pathway // traceable author statement///0007165 // signal transduction // traceable author statement///0008285 // negative regulation of cell proliferation // …	0005576 // extracellular region // traceable author statement///0005829 // cytosol // traceable author statement///0005886 // plasma membrane // inferred from direct assay///0016020 // membrane // non-traceable author statement	0003823 // antigen binding // traceable author statement///0005070 // SH3/SH2 adaptor activity // traceable author statement///0005515 // protein binding // inferred from physical interaction///0005543 // phospholipid binding // inferred from electronic annotation	chr14:106330023-106518651 (+) // 91.61 // q32.33	2013-10-23	This probe set was annotated using the Genome Consensus/Exemplar Overlap based pipeline to a UniGene identifier using 2 transcripts. // true // Genome Consensus/Exemplar Overlap // C	n335273 // noncode // 1 // Cross Hyb Matching Probes///n335432 // noncode // 1 // Cross Hyb Matching Probes	AY671782,n336878,n346410,n335170,AY671148	Hs.249245	chr14q32.33///chr7p15.2	106518651	chr14	91.61	106330023	+			immunoglobulin heavy constant gamma 1 (G1m marker)///src kinase associated phosphoprotein 2	Human Genome U133 Plus 2.0 Array	February 2009 (Genome Reference Consortium GRCh37)	GO:0006461|GO:0006955|GO:0006956|GO:0006958|GO:0007165|GO:0008285|GO:0038096|GO:0042113|GO:0045087|GO:0005576|GO:0005829|GO:0005886|GO:0016020|GO:0003823|GO:0005070|GO:0005515|GO:0005543			147100///605215		NP_003921	NM_003930	AJ239383	GenBank	Consensus sequence	Homo sapiens	P01880///P01860///P01871///A0N5G4///A0N5G7///A2IPH5///A2IPH7///A2JA18///A2N0S5///A2N0S6///A2N0S7///A2N0S8///A2N0S9///A2N0T0///A2N0T1///A2N0T2///A2N0T3///A2N0T4///A2N0T5///A2N0T6///A2N0T7///A2N0T8///A2N0T9///A2N0U0///A2N0U2///A2N0U3///A2N0U4///A2N0U5///A2N0U6///A2NB44///A2NKM6///A2NV55///A2NYU8///A2NYU9///A4F255///A8K008///B1N7B6///O95973///Q5EBM2///Q5EFE5///Q68CN4///Q6GMX6///Q6MZQ6///Q6MZU6///Q6M…	gb:AJ239383.1 /DB_XREF=gi:4456587 /GEN=IGHV /FEA=mRNA /CNT=1 /TID=Hs.249245.1 /TIER=ConsEnd /STK=0 /UG=Hs.249245 /DEF=Homo sapiens mRNA for immunoglobulin heavy chain variable region, ID 31. /PROD=immunoglobulin heavy chain variable region	AY671148 // Homo sapiens clone 404203+t7 immunoglobulin mu heavy chain-like mRNA, partial sequence. // gb // --- // chr14:106322050-106780765(+)///AY671782 // Homo sapiens clone pCmnZ4 immunoglobulin mu heavy chain-like mRNA, partial sequence. // gb // --- // chr14:106322050-106805505(+)///n335170 // accn=AY393509 class=mRNAlike lncRNA name=NULL ref=H-invitational v7.5 transcriptId=HIT000254150 c…
1569680_at	0.00102331	7.11761	1.50495	0.00117389	-2.0978	-2.09897	0.233424	A	P	A	A	A	A						chr8:81700289-81702069 (-) // 54.28 // q21.13	2013-10-23	This probe set was annotated using the Matching Probes based pipeline to a UniGene identifier using 1 transcripts. // false // Matching Probes // A		BC022353(11)	Hs.163872		81702069	chr8	54.28	81700289	-				Human Genome U133 Plus 2.0 Array	February 2009 (Genome Reference Consortium GRCh37)								BC022353	GenBank	Consensus sequence	Homo sapiens		gb:BC022353.1 /DB_XREF=gi:18490630 /TID=Hs2.163872.1 /CNT=3 /FEA=mRNA /TIER=ConsEnd /STK=0 /UG=Hs.163872 /UG_TITLE=Homo sapiens, Similar to hypothetical protein FLJ21463, clone IMAGE:4288701, mRNA /DEF=Homo sapiens, Similar to hypothetical protein FLJ21463, clone IMAGE:4288701, mRNA.	BC022353 // Homo sapiens cDNA clone IMAGE:4288701. // gb // 11 // ---///n341546 // accn=BC022353 class=mRNAlike lncRNA name=Human lncRNA ref=JounralRNA transcriptId=4017 cpcScore=-1.1079800 cnci=-0.3769837 // noncode // 11 // ---
232223_at	0.00104894	24.235	5.57323	-0.061178	-2.04384	-1.98266	0.253023	A	A	A	A	A	A						chr9:116304731-116306550 (+) // 93.53 // q32	2013-10-23	This probe set was annotated using the Matching Probes based pipeline to a UniGene identifier using 1 transcripts. // false // Matching Probes // A	GENSCAN00000034377 // ensembl // 4 // Cross Hyb Matching Probes	AF131806(11)	Hs.183140		116306550	chr9	93.53	116304731	+				Human Genome U133 Plus 2.0 Array	February 2009 (Genome Reference Consortium GRCh37)								AF131806	GenBank	Consensus sequence	Homo sapiens		gb:AF131806.1 /DB_XREF=gi:4406638 /FEA=mRNA /CNT=11 /TID=Hs.183140.0 /TIER=ConsEnd /STK=0 /UG=Hs.183140 /UG_TITLE=Homo sapiens clone 24863 mRNA sequence /DEF=Homo sapiens clone 24863 mRNA sequence.	AF131806 // Homo sapiens clone 24863 mRNA sequence. // gb // 11 // ---///n341760 // accn=AF131806 class=mRNAlike lncRNA name=Human lncRNA ref=JounralRNA transcriptId=4234 cpcScore=-0.7381060 cnci=-0.1812757 // noncode // 11 // ---
203997_at	0.00124363	12.2111	1.47176	-0.114356	-2.98655	-2.87219	0.136579	A	A	A	A	A	A	PTPN3	5774	0006470 // protein dephosphorylation // inferred from direct assay///0016311 // dephosphorylation // inferred from electronic annotation///0035335 // peptidyl-tyrosine dephosphorylation // inferred from direct assay///0035335 // peptidyl-tyrosine dephosphorylation // traceable author statement///0045930 // negative regulation of mitotic cell cycle // inferred from direct assay///0051045 // negati…	0005737 // cytoplasm // inferred from direct assay///0005856 // cytoskeleton // inferred from electronic annotation///0005886 // plasma membrane // inferred from electronic annotation///0009898 // internal side of plasma membrane // inferred from direct assay///0016020 // membrane // inferred from electronic annotation	0001784 // phosphotyrosine binding // inferred from physical interaction///0004721 // phosphoprotein phosphatase activity // inferred from electronic annotation///0004725 // protein tyrosine phosphatase activity // inferred from direct assay///0005515 // protein binding // inferred from physical interaction///0008092 // cytoskeletal protein binding // inferred from electronic annotation///0008138…	chr9:112140614-112225734 (-) // 98.34 // q31.3	2013-10-23	This probe set was annotated using the Matching Probes based pipeline to a Entrez Gene identifier using 12 transcripts. // false // Matching Probes // A	ENST00000447271 // ensembl // 8 // Cross Hyb Matching Probes///OTTHUMT00000053595 // vega // 8 // Cross Hyb Matching Probes	BX648735(10),ENST00000374541(10),ENST00000412145(10),ENST00000446349(10),M64572(11),NM_001145368(10),NM_001145369(10),NM_001145370(10),NM_001145371(10),NM_001145372(10),NM_002829(10),NR_026918(10)	Hs.153932	chr9q31	112225734	chr9	98.34	112140614	-	EC:3.1.3.48	ENSG00000070159///OTTHUMG00000020475	protein tyrosine phosphatase, non-receptor type 3	Human Genome U133 Plus 2.0 Array	February 2009 (Genome Reference Consortium GRCh37)	GO:0006470|GO:0016311|GO:0035335|GO:0035335|GO:0045930|GO:0051045|GO:0005737|GO:0005856|GO:0005886|GO:0009898|GO:0016020|GO:0001784|GO:0004721|GO:0004725|GO:0005515|GO:0008092|GO:0008138|GO:0016787|GO:0016791|GO:0051117	IPR000242 // Protein-tyrosine phosphatase, receptor/non-receptor type // 4.6E-84///IPR000242 // Protein-tyrosine phosphatase, receptor/non-receptor type // 2.9E-84///IPR000242 // Protein-tyrosine phosphatase, receptor/non-receptor type // 2.6E-84///IPR000340 // Dual specificity phosphatase, catalytic domain // 1.0E-9///IPR000340 // Dual specificity phosphatase, catalytic domain // 6.9E-10///IPR00…		176877		NP_001138840///NP_001138841///NP_001138842///NP_001138843///NP_001138844///NP_002820	NM_001145368///NM_001145369///NM_001145370///NM_001145371///NM_001145372///NM_002829///NR_026918	NM_002829	GenBank	Exemplar sequence	Homo sapiens	P26045///B7Z8K9///B7Z3R0///B7Z3V3///B7Z948///B7Z9V1///B7ZA03///Q68E08///Q8N4S3	gb:NM_002829.1 /DB_XREF=gi:4506292 /GEN=PTPN3 /FEA=FLmRNA /CNT=71 /TID=Hs.153932.0 /TIER=FL /STK=1 /UG=Hs.153932 /LL=5774 /DEF=Homo sapiens protein tyrosine phosphatase, non-receptor type 3 (PTPN3), mRNA. /PROD=protein tyrosine phosphatase, non-receptor type3 /FL=gb:M64572.1 gb:NM_002829.1	BX648735 // Homo sapiens mRNA; cDNA DKFZp686N1128 (from clone DKFZp686N1128). // gb // 10 // ---///ENST00000374541 // cdna:known chromosome:GRCh37:9:112137980:112260586:-1 gene:ENSG00000070159 gene_biotype:protein_coding transcript_biotype:protein_coding // ensembl // 10 // ---///ENST00000412145 // cdna:known chromosome:GRCh37:9:112137974:112213664:-1 gene:ENSG00000070159 gene_biotype:protein_cod…
205736_at	0.00127128	10.739	2.26882	0.00111111	-2.08924	-2.09035	0.234824	A	A	A	A	A	A	PGAM2	5224	0005975 // carbohydrate metabolic process // traceable author statement///0006006 // glucose metabolic process // traceable author statement///0006094 // gluconeogenesis // traceable author statement///0006096 // glycolysis // inferred from mutant phenotype///0006096 // glycolysis // traceable author statement///0006941 // striated muscle contraction // inferred from mutant phenotype///0007283 //…	0005634 // nucleus // inferred from electronic annotation///0005829 // cytosol // traceable author statement	0003824 // catalytic activity // inferred from electronic annotation///0004082 // bisphosphoglycerate mutase activity // inferred from electronic annotation///0004083 // bisphosphoglycerate 2-phosphatase activity // inferred from electronic annotation///0004619 // phosphoglycerate mutase activity // inferred from mutant phenotype///0016787 // hydrolase activity // inferred from electronic annotat…	chr7:44102326-44105163 (-) // 99.16 // p13	2013-10-23	This probe set was annotated using the Matching Probes based pipeline to a Entrez Gene identifier using 5 transcripts. // false // Matching Probes // A		BC001904(9),BC073741(9),ENST00000297283(9),M18172(11),NM_000290(9)	Hs.46039	chr7p13-p12	44105163	chr7	99.16	44102326	-	EC:3.1.3.13///EC:5.4.2.1///EC:5.4.2.4	ENSG00000164708///OTTHUMG00000155355	phosphoglycerate mutase 2 (muscle)	Human Genome U133 Plus 2.0 Array	February 2009 (Genome Reference Consortium GRCh37)	GO:0005975|GO:0006006|GO:0006094|GO:0006096|GO:0006096|GO:0006941|GO:0007283|GO:0008152|GO:0010035|GO:0044281|GO:0046689|GO:0005634|GO:0005829|GO:0003824|GO:0004082|GO:0004083|GO:0004619|GO:0016787|GO:0016853|GO:0016868|GO:0046538|GO:0048037	IPR013078 // Histidine phosphatase superfamily, clade-1 // 3.0E-45		261670///612931	Glycolysis_and_Gluconeogenesis // GenMAPP	NP_000281	NM_000290	NM_000290	GenBank	Exemplar sequence	Homo sapiens	P15259	gb:NM_000290.1 /DB_XREF=gi:4505754 /GEN=PGAM2 /FEA=FLmRNA /CNT=49 /TID=Hs.46039.0 /TIER=FL+Stack /STK=11 /UG=Hs.46039 /LL=5224 /DEF=Homo sapiens phosphoglycerate mutase 2 (muscle) (PGAM2), mRNA. /PROD=phosphoglycerate mutase 2 (muscle) /FL=gb:NM_000290.1 gb:BC001904.1 gb:M18172.1	BC001904 // Homo sapiens phosphoglycerate mutase 2 (muscle), mRNA (cDNA clone MGC:2269 IMAGE:3535570), complete cds. // gb // 9 // ---///BC073741 // Homo sapiens phosphoglycerate mutase 2 (muscle), mRNA (cDNA clone MGC:88743 IMAGE:2823398), complete cds. // gb // 9 // ---///ENST00000297283 // cdna:known chromosome:GRCh37:7:44102326:44105186:-1 gene:ENSG00000164708 gene_biotype:protein_coding tran…
233117_at	0.00131533	5.23319	1.30002	-0.10987	-1.96598	-1.85611	0.276221	A	A	A	A	A	A	MAPT	4137	0000226 // microtubule cytoskeleton organization // inferred from direct assay///0001764 // neuron migration // inferred from electronic annotation///0006915 // apoptotic process // traceable author statement///0006921 // cellular component disassembly involved in execution phase of apoptosis // traceable author statement///0007409 // axonogenesis // inferred from electronic annotation///0007628 …	0005634 // nucleus // inferred from electronic annotation///0005737 // cytoplasm // inferred from electronic annotation///0005829 // cytosol // traceable author statement///0005856 // cytoskeleton // inferred from electronic annotation///0005874 // microtubule // inferred from electronic annotation///0005875 // microtubule associated complex // traceable author statement///0005886 // plasma membr…	0005200 // structural constituent of cytoskeleton // traceable author statement///0005515 // protein binding // inferred from physical interaction///0008017 // microtubule binding // inferred from direct assay///0015631 // tubulin binding // inferred from electronic annotation///0017124 // SH3 domain binding // inferred from physical interaction///0019899 // enzyme binding // inferred from physic…	chr17:44052857-44057872 (+) // 62.92 // q21.31	2013-10-23	This probe set was annotated using the Matching Probes based pipeline to a Entrez Gene identifier using 1 transcripts. // false // Matching Probes // A		ENST00000572440(11)	Hs.306679	chr17q21.1	44057872	chr17	62.92	44052857	+		ENSG00000186868///OTTHUMG00000168833	microtubule-associated protein tau	Human Genome U133 Plus 2.0 Array	February 2009 (Genome Reference Consortium GRCh37)	GO:0000226|GO:0001764|GO:0006915|GO:0006921|GO:0007409|GO:0007628|GO:0008088|GO:0008219|GO:0010506|GO:0031113|GO:0031116|GO:0032387|GO:0045773|GO:0047497|GO:0048675|GO:0048699|GO:0060632|GO:0005634|GO:0005737|GO:0005829|GO:0005856|GO:0005874|GO:0005875|GO:0005886|GO:0016020|GO:0030424|GO:0030426|GO:0034399|GO:0035085|GO:0042995|GO:0045298|GO:0005200|GO:0005515|GO:0008017|GO:0015631|GO:0017124|GO:…			157140///168600///172700///260540///600274///601104		NP_001116538///NP_001116539///NP_001190180///NP_001190181///NP_005901///NP_058518///NP_058519///NP_058525	NM_001123066///NM_001123067///NM_001203251///NM_001203252///NM_005910///NM_016834///NM_016835///NM_016841	AU158686	GenBank	Consensus sequence	Homo sapiens	P10636///B3KTM0///B4DSB3///B4DSE3///Q96N45	gb:AU158686 /DB_XREF=gi:11020207 /DB_XREF=AU158686 /CLONE=PLACE4000252 /FEA=mRNA /CNT=4 /TID=Hs.306679.0 /TIER=ConsEnd /STK=1 /UG=Hs.306679 /UG_TITLE=Homo sapiens cDNA FLJ14328 fis, clone PLACE4000252	AK024390 // Homo sapiens cDNA FLJ14328 fis, clone PLACE4000252. // gb // 11 // ---///ENST00000572440 // cdna:known chromosome:GRCh37:17:44052858:44057872:1 gene:ENSG00000186868 gene_biotype:protein_coding transcript_biotype:retained_intron // ensembl // 11 // ---///OTTHUMT00000440176 // cdna:all chromosome:VEGA52:17:44052858:44057872:1 Gene:OTTHUMG00000168833 // vega // 11 // ---
1569746_s_at	0.00131885	9.79052	1.19068	-0.0456395	-2.96808	-2.92244	0.131904	A	A	A	A	A	A	OSER1-AS1	100505783				chr20:42839659-42852221 (+) // 32.8 // q13.12	2013-10-23	This probe set was annotated using the Matching Probes based pipeline to a Entrez Gene identifier using 1 transcripts. // false // Matching Probes // A		BC036500(11)	Hs.407184		42852221	chr20	32.8	42839659	+			OSER1 antisense RNA 1 (head to head)	Human Genome U133 Plus 2.0 Array	February 2009 (Genome Reference Consortium GRCh37)							NR_038337///NR_038338///NR_038339	BC036500	GenBank	Consensus sequence	Homo sapiens		gb:BC036500.1 /DB_XREF=gi:22209049 /TID=Hs2.407184.1 /CNT=2 /FEA=mRNA /TIER=ConsEnd /STK=1 /UG=Hs.407184 /UG_TITLE=Homo sapiens, clone IMAGE:5265020, mRNA /DEF=Homo sapiens, clone IMAGE:5265020, mRNA.	BC036500 // Homo sapiens cDNA clone IMAGE:5265020. // gb // 11 // ---///n383917 // accn=NULL class=lncRNA name= ref=UCSCGeneNoncode transcriptId=uc002xlo.2 cpcScore=-0.0083506 cnci=-0.2248358 // noncode // 11 // ---///TCONS_l2_00016776-XLOC_l2_008632 // linc-C20orf111-BP chr20:+:42846121-42852330 // broad-tucp // 11 // ---///uc002xlo.3 // --- // ucsc_genes // 11 // ---
228587_at	0.00132548	25.065	6.18403	-0.0438464	-1.90679	-1.86294	0.274915	A	A	A	A	A	A	FAM83G	644815				chr17:18872105-18872721 (-) // 72.7 // p11.2	2013-10-23	This probe set was annotated using the Matching Probes based pipeline to a Entrez Gene identifier using 1 transcripts. // false // Matching Probes // A		ENST00000388995(11)	Hs.75431	chr17p11.2	18872721	chr17	72.7	18872105	-		ENSG00000188522///OTTHUMG00000059411	family with sequence similarity 83, member G	Human Genome U133 Plus 2.0 Array	February 2009 (Genome Reference Consortium GRCh37)		IPR012461 // Protein of unknown function DUF1669 // 4.1E-126				NP_001035088	NM_001039999	BE504892	GenBank	Consensus sequence	Homo sapiens	A6ND36	gb:BE504892 /DB_XREF=gi:9707300 /DB_XREF=hz32b03.x1 /CLONE=IMAGE:3209645 /FEA=EST /CNT=19 /TID=Hs.75431.2 /TIER=Stack /STK=17 /UG=Hs.75431 /LL=2266 /UG_GENE=FGG /UG_TITLE=fibrinogen, gamma polypeptide	ENST00000388995 // cdna:known chromosome:GRCh37:17:18872102:18908117:-1 gene:ENSG00000188522 gene_biotype:protein_coding transcript_biotype:protein_coding // ensembl // 11 // ---///OTTHUMT00000253108 // cdna:all chromosome:VEGA52:17:18872102:18908117:-1 Gene:OTTHUMG00000059411 // vega // 11 // ---
1557797_a_at	0.00153271	9.52274	1.44146	0.12725	-2.44371	-2.57096	0.168292	A	A	A	A	A	A						chr2:145240237-145240747 (-) // 75.25 // q22.3	2013-10-23	This probe set was annotated using the Accession mapped clusters based pipeline to a UniGene identifier using 3 transcripts. // false // Accession mapped clusters // E		AL049353,AW611486,R44010	Hs.297268		145240747	chr2	75.25	145240237	-				Human Genome U133 Plus 2.0 Array	February 2009 (Genome Reference Consortium GRCh37)								AW611486	GenBank	Consensus sequence	Homo sapiens		gb:AW611486 /DB_XREF=gi:7316672 /DB_XREF=hg91b10.x1 /CLONE=IMAGE:2952955 /TID=Hs2.297268.1 /CNT=3 /FEA=mRNA /TIER=ConsEnd /STK=1 /UG=Hs.297268 /UG_TITLE=Homo sapiens mRNA; cDNA DKFZp566D053 (from clone DKFZp566D053)	AL049353 // /DEF=Homo sapiens mRNA; cDNA DKFZp566D053 (from clone DKFZp566D053). // gb // --- // ---///AW611486 // /DB_XREF=hg91b10.x1 /CLONE=IMAGE:2952955 // gb // --- // ---///R44010 // /DB_XREF=yg27h03.s1 /CLONE=IMAGE:33748 // gb // --- // ---
239348_at	0.00153588	41.7496	9.49263	-0.0357169	-2.01322	-1.9775	0.253929	P	P	P	A	A	A						chr16:23143665-23144138 (-) // 99.79 // p12.2	2013-10-23	This probe set was annotated using the Design Representative Id based pipeline to a GenBank identifier using 1 transcripts. // false // Design Representative Id // R		AI285970	Hs.183817		23144138	chr16	99.79	23143665	-				Human Genome U133 Plus 2.0 Array	February 2009 (Genome Reference Consortium GRCh37)								AI285970	GenBank	Consensus sequence	Homo sapiens		gb:AI285970 /DB_XREF=gi:3924203 /DB_XREF=qh97h04.x1 /CLONE=IMAGE:1854967 /FEA=EST /CNT=5 /TID=Hs.183817.0 /TIER=ConsEnd /STK=4 /UG=Hs.183817 /UG_TITLE=ESTs	AI285970 // /DB_XREF=qh97h04.x1 /CLONE=IMAGE:1854967 // gb // --- // ---
205910_s_at	0.00153996	11.9291	1	-0.0617873	-3.46771	-3.40592	0.0943444	A	A	A	A	A	A	CEL	1056	0006629 // lipid metabolic process // non-traceable author statement///0006629 // lipid metabolic process // traceable author statement///0006641 // triglyceride metabolic process // inferred by curator///0006707 // cholesterol catabolic process // inferred from direct assay///0006707 // cholesterol catabolic process // non-traceable author statement///0008152 // metabolic process // inferred fro…	0005576 // extracellular region // traceable author statement///0005615 // extracellular space // not recorded///0005737 // cytoplasm // inferred from sequence or structural similarity///0005783 // endoplasmic reticulum // inferred from direct assay///0005794 // Golgi apparatus // inferred from direct assay///0005829 // cytosol // not recorded	0003824 // catalytic activity // traceable author statement///0004091 // carboxylesterase activity // not recorded///0004771 // sterol esterase activity // non-traceable author statement///0004771 // sterol esterase activity // traceable author statement///0004806 // triglyceride lipase activity // non-traceable author statement///0005515 // protein binding // inferred from physical interaction//…	chr9:135937370-135947247 (+) // 94.23 // q34.2	2013-10-23	This probe set was annotated using the Matching Probes based pipeline to a Entrez Gene identifier using 6 transcripts. // false // Matching Probes // A	M85201 // gb // 7 // Cross Hyb Matching Probes///GENSCAN00000009532 // ensembl // 3 // Cross Hyb Matching Probes	AK299965(11),BC042510(11),ENST00000351304(11),ENST00000372080(11),NM_001807(11),X54457(11)	Hs.99918	chr9q34.3	135947247	chr9	94.23	135937370	+	EC:3.1.1.13///EC:3.1.1.3	ENSG00000170835///OTTHUMG00000020855	carboxyl ester lipase	Human Genome U133 Plus 2.0 Array	February 2009 (Genome Reference Consortium GRCh37)	GO:0006629|GO:0006629|GO:0006641|GO:0006707|GO:0006707|GO:0008152|GO:0009062|GO:0016042|GO:0016049|GO:0018350|GO:0030154|GO:0030157|GO:0030299|GO:0042363|GO:0044241|GO:0044258|GO:0044281|GO:0046514|GO:0005576|GO:0005615|GO:0005737|GO:0005783|GO:0005794|GO:0005829|GO:0003824|GO:0004091|GO:0004771|GO:0004771|GO:0004806|GO:0005515|GO:0008201|GO:0016298|GO:0016787|GO:0047372|GO:0050253	IPR002018 // Carboxylesterase, type B // 4.8E-167///IPR002018 // Carboxylesterase, type B // 2.0E-135///IPR013094 // Alpha/beta hydrolase fold-3 // 1.3E-10///IPR013094 // Alpha/beta hydrolase fold-3 // 1.1E-10		114840///609812		NP_001798	NM_001807	NM_001807	GenBank	Exemplar sequence	Homo sapiens	B4DSX9///Q86SR3///P19835///Q9UMB1///O75612	gb:NM_001807.1 /DB_XREF=gi:4502770 /GEN=CEL /FEA=FLmRNA /CNT=70 /TID=Hs.99918.0 /TIER=FL+Stack /STK=44 /UG=Hs.99918 /LL=1056 /DEF=Homo sapiens carboxyl ester lipase (bile salt-stimulated lipase) (CEL), mRNA. /PROD=carboxyl ester lipase (bile salt-stimulatedlipase) /FL=gb:NM_001807.1 gb:M85201.1	AK299965 // Homo sapiens cDNA FLJ51297 complete cds, highly similar to Bile salt-activated lipase precursor (EC 3.1.1.3). // gb // 11 // ---///BC042510 // Homo sapiens carboxyl ester lipase (bile salt-stimulated lipase), mRNA (cDNA clone MGC:35409 IMAGE:5187959), complete cds. // gb // 11 // ---///ENST00000351304 // cdna:known chromosome:GRCh37:9:135937365:135947248:1 gene:ENSG00000170835 gene_bi…
219601_s_at	0.00168782	10.3864	1.46443	-0.259016	-2.93629	-2.67727	0.156336	A	A	A	A	A	A	C10orf12	26148				chr10:98741851-98745580 (+) // 99.92 // q24.1	2013-10-23	This probe set was annotated using the Matching Probes based pipeline to a Entrez Gene identifier using 3 transcripts. // false // Matching Probes // A		AL049938(11),BC024315(11),ENST00000286067(11)	Hs.285391	chr10q24.1	98745580	chr10	99.92	98741851	+		ENSG00000155640///OTTHUMG00000018840	chromosome 10 open reading frame 12	Human Genome U133 Plus 2.0 Array	February 2009 (Genome Reference Consortium GRCh37)						NP_056467	NM_015652	NM_015652	GenBank	Exemplar sequence	Homo sapiens	Q8N655///A0PJI9	gb:NM_015652.1 /DB_XREF=gi:13435130 /GEN=DKFZP564P1916 /FEA=FLmRNA /CNT=26 /TID=Hs.285391.0 /TIER=FL /STK=2 /UG=Hs.285391 /LL=26148 /DEF=Homo sapiens DKFZP564P1916 protein (DKFZP564P1916), mRNA. /PROD=DKFZP564P1916 protein /FL=gb:NM_015652.1	AL049938 // Homo sapiens mRNA; cDNA DKFZp564P1916 (from clone DKFZp564P1916). // gb // 11 // ---///BC024315 // Homo sapiens chromosome 10 open reading frame 12, mRNA (cDNA clone MGC:17862 IMAGE:3903728), complete cds. // gb // 11 // ---///ENST00000286067 // cdna:known chromosome:GRCh37:10:98741041:98745582:1 gene:ENSG00000155640 gene_biotype:protein_coding transcript_biotype:protein_coding // ens…
204627_s_at	0.00176493	209.474	52.8383	0.0589504	-1.77418	-1.83313	0.280655	P	P	P	P	P	P	ITGB3	3690	0001934 // positive regulation of protein phosphorylation // traceable author statement///0001938 // positive regulation of endothelial cell proliferation // inferred from mutant phenotype///0002576 // platelet degranulation // traceable author statement///0006457 // protein folding // inferred from direct assay///0007044 // cell-substrate junction assembly // inferred from electronic annotation/…	0005634 // nucleus // inferred from direct assay///0005886 // plasma membrane // inferred from direct assay///0005886 // plasma membrane // traceable author statement///0005887 // integral to plasma membrane // traceable author statement///0005925 // focal adhesion // inferred from electronic annotation///0008305 // integrin complex // inferred from direct assay///0016020 // membrane // inferred …	0003756 // protein disulfide isomerase activity // inferred from direct assay///0004872 // receptor activity // inferred from electronic annotation///0005161 // platelet-derived growth factor receptor binding // traceable author statement///0005515 // protein binding // inferred from physical interaction///0042802 // identical protein binding // inferred from physical interaction///0043184 // vas…	chr17:45331209-45389670 (+) // 92.22 // q21.32	2013-10-23	This probe set was annotated using the Matching Probes based pipeline to a Entrez Gene identifier using 2 transcripts. // false // Matching Probes // A		M35999(11),NM_000212(11)	Hs.87149	chr17q21.32	45389670	chr17	92.22	45331209	+			integrin, beta 3 (platelet glycoprotein IIIa, antigen CD61)	Human Genome U133 Plus 2.0 Array	February 2009 (Genome Reference Consortium GRCh37)	GO:0001934|GO:0001938|GO:0002576|GO:0006457|GO:0007044|GO:0007155|GO:0007160|GO:0007229|GO:0007275|GO:0007411|GO:0007596|GO:0010595|GO:0010745|GO:0010888|GO:0014909|GO:0019048|GO:0030168|GO:0030168|GO:0030198|GO:0030334|GO:0030949|GO:0032147|GO:0032369|GO:0035295|GO:0042060|GO:0045124|GO:0045715|GO:0050731|GO:0050748|GO:0050900|GO:0060055|GO:0070527|GO:0005634|GO:0005886|GO:0005886|GO:0005887|GO:…			173470///187800///273800///608446	Integrin-mediated_cell_adhesion_KEGG // GenMAPP	NP_000203	NM_000212	M35999	GenBank	Exemplar sequence	Homo sapiens	P05106///L7UUZ7///L7UW06///Q16157///Q2YFE1	gb:M35999.1 /DB_XREF=gi:183532 /FEA=FLmRNA /CNT=66 /TID=Hs.87149.0 /TIER=FL /STK=0 /UG=Hs.87149 /LL=3690 /UG_GENE=ITGB3 /UG_TITLE=integrin, beta 3 (platelet glycoprotein IIIa, antigen CD61) /DEF=Human platelet glycoprotein IIIa (GPIIIa) mRNA, complete cds. /FL=gb:J02703.1 gb:M35999.1 gb:M20311.1 gb:NM_000212.1	M35999 // Human platelet glycoprotein IIIa (GPIIIa) mRNA, complete cds. // gb // 11 // ---///NM_000212 // Homo sapiens integrin, beta 3 (platelet glycoprotein IIIa, antigen CD61) (ITGB3), mRNA. // refseq // 11 // ---///uc002ilj.3 // --- // ucsc_genes // 11 // ---
200952_s_at	0.00188632	425.918	120.386	0.0572616	-1.60008	-1.65734	0.317023	P	P	P	P	P	P	CCND2	894	0000079 // regulation of cyclin-dependent protein serine/threonine kinase activity // inferred from electronic annotation///0001541 // ovarian follicle development // inferred from electronic annotation///0001889 // liver development // inferred from electronic annotation///0001934 // positive regulation of protein phosphorylation // inferred from direct assay///0007049 // cell cycle // inferred …	0000307 // cyclin-dependent protein kinase holoenzyme complex // inferred from direct assay///0000785 // chromatin // inferred from direct assay///0005634 // nucleus // inferred from direct assay///0005730 // nucleolus // inferred from direct assay///0005737 // cytoplasm // inferred from electronic annotation///0005829 // cytosol // inferred from direct assay///0016020 // membrane // inferred fro…	0005515 // protein binding // inferred from electronic annotation///0005515 // protein binding // inferred from physical interaction///0019901 // protein kinase binding // inferred from physical interaction	chr12:4382937-4414519 (+) // 95.53 // p13.32	2013-10-23	This probe set was annotated using the Matching Probes based pipeline to a Entrez Gene identifier using 3 transcripts. // false // Matching Probes // A		D13639(11),ENST00000261254(11),NM_001759(11)	Hs.75586	chr12p13	4414519	chr12	95.53	4382937	+		ENSG00000118971///OTTHUMG00000168123	cyclin D2	Human Genome U133 Plus 2.0 Array	February 2009 (Genome Reference Consortium GRCh37)	GO:0000079|GO:0001541|GO:0001889|GO:0001934|GO:0007049|GO:0007283|GO:0008284|GO:0014070|GO:0032355|GO:0032869|GO:0033574|GO:0043434|GO:0045471|GO:0045664|GO:0045737|GO:0050679|GO:0051301|GO:0051591|GO:0051726|GO:0000307|GO:0000785|GO:0005634|GO:0005730|GO:0005737|GO:0005829|GO:0016020|GO:0031965|GO:0005515|GO:0005515|GO:0019901	IPR004367 // Cyclin, C-terminal domain // 1.6E-25///IPR006671 // Cyclin, N-terminal // 1.2E-40		123833	Cell_cycle_KEGG // GenMAPP///G1_to_S_cell_cycle_Reactome // GenMAPP///Ovarian_Infertility_Genes // GenMAPP///Wnt_signaling // GenMAPP	NP_001750	NM_001759	AI635187	GenBank	Consensus sequence	Homo sapiens	P30279///Q53ER2	gb:AI635187 /DB_XREF=gi:4686517 /DB_XREF=tz22b10.x1 /CLONE=IMAGE:2289307 /FEA=FLmRNA /CNT=309 /TID=Hs.75586.0 /TIER=Stack /STK=8 /UG=Hs.75586 /LL=894 /UG_GENE=CCND2 /UG_TITLE=cyclin D2 /FL=gb:M90813.1 gb:NM_001759.1 gb:D13639.1	D13639 // Homo sapiens KIAK0002 mRNA, complete cds. // gb // 11 // ---///ENST00000261254 // cdna:known chromosome:GRCh37:12:4382938:4414516:1 gene:ENSG00000118971 gene_biotype:protein_coding transcript_biotype:protein_coding // ensembl // 11 // ---///NM_001759 // Homo sapiens cyclin D2 (CCND2), mRNA. // refseq // 11 // ---///OTTHUMT00000398287 // cdna:all chromosome:VEGA52:12:4382938:4414516:1 Ge…
232582_at	0.00191905	16.3599	2.23974	-0.0345762	-2.78363	-2.74905	0.148749	A	A	A	A	A	A						chr4:16638947-16640833 (-) // 62.01 // p15.32	2013-10-23	This probe set was annotated using the Matching Probes based pipeline to a UniGene identifier using 1 transcripts. // false // Matching Probes // A		AK022190(11)	Hs.287489		16640833	chr4	62.01	16638947	-				Human Genome U133 Plus 2.0 Array	February 2009 (Genome Reference Consortium GRCh37)								AU147267	GenBank	Consensus sequence	Homo sapiens		gb:AU147267 /DB_XREF=gi:11008788 /DB_XREF=AU147267 /CLONE=MAMMA1000175 /FEA=mRNA /CNT=7 /TID=Hs.287489.0 /TIER=ConsEnd /STK=2 /UG=Hs.287489 /UG_TITLE=Homo sapiens cDNA FLJ12128 fis, clone MAMMA1000175	AK022190 // Homo sapiens cDNA FLJ12128 fis, clone MAMMA1000175. // gb // 11 // ---
206617_s_at	0.00194268	24.64	5.71577	0.0466301	-1.93928	-1.98591	0.252454	A	A	M	A	A	A	RENBP	5973	0006013 // mannose metabolic process // inferred from electronic annotation///0006044 // N-acetylglucosamine metabolic process // inferred from electronic annotation///0006051 // N-acetylmannosamine metabolic process // inferred from electronic annotation///0008217 // regulation of blood pressure // traceable author statement///0010951 // negative regulation of endopeptidase activity // inferred …		0003824 // catalytic activity // inferred from electronic annotation///0004476 // mannose-6-phosphate isomerase activity // inferred from electronic annotation///0004857 // enzyme inhibitor activity // inferred from electronic annotation///0004866 // endopeptidase inhibitor activity // traceable author statement///0005524 // ATP binding // inferred from electronic annotation///0016853 // isomeras…	chrX:153200722-153210232 (-) // 97.08 // q28	2013-10-23	This probe set was annotated using the Matching Probes based pipeline to a Entrez Gene identifier using 13 transcripts. // false // Matching Probes // A	uc011mzh.1 // ucsc_genes // 5 // Cross Hyb Matching Probes///AK298125 // gb // 4 // Cross Hyb Matching Probes///ENST00000451114 // ensembl // 5 // Cross Hyb Matching Probes///ENST00000442361 // ensembl // 7 // Cross Hyb Matching Probes///ENST00000596565 // ensembl // 5 // Cross Hyb Matching Probes///ENST00000596501 // ensembl // 7 // Cross Hyb Matching Probes///OTTHUMT00000061105 // vega // 5 // …	BC015558(11),D10232(11),ENST00000369997(11),ENST00000393700(11),ENST00000412763(10),ENST00000423624(11),ENST00000457282(10),ENST00000593344(11),ENST00000594330(10),ENST00000597521(11),ENST00000600627(10),ENST00000602264(11),NM_002910(11)	Hs.158331	chrXq28	153210232	chrX	97.08	153200722	-	EC:5.1.3.8	ENSG00000102032///ENSG00000269198///OTTHUMG00000024224	renin binding protein	Human Genome U133 Plus 2.0 Array	February 2009 (Genome Reference Consortium GRCh37)	GO:0006013|GO:0006044|GO:0006051|GO:0008217|GO:0010951|GO:0019262|GO:0019262|GO:0043086|GO:0003824|GO:0004476|GO:0004857|GO:0004866|GO:0005524|GO:0016853|GO:0017076|GO:0042803|GO:0050121	IPR010819 // N-acylglucosamine 2-epimerase // 5.4E-46///IPR010819 // N-acylglucosamine 2-epimerase // 1.4E-18///IPR010819 // N-acylglucosamine 2-epimerase // 3.6E-37///IPR010819 // N-acylglucosamine 2-epimerase // 5.6E-18		312420		NP_002901	NM_002910	NM_002910	GenBank	Exemplar sequence	Homo sapiens	P51606///F8WE83///H7C2G7///A6NKZ2	gb:NM_002910.4 /DB_XREF=gi:11496987 /GEN=RENBP /FEA=FLmRNA /CNT=10 /TID=Hs.158331.0 /TIER=FL /STK=1 /UG=Hs.158331 /LL=5973 /DEF=Homo sapiens renin-binding protein (RENBP), mRNA. /PROD=renin-binding protein /FL=gb:NM_002910.4 gb:D10232.1	BC015558 // Homo sapiens renin binding protein, mRNA (cDNA clone MGC:2255 IMAGE:3050914), complete cds. // gb // 11 // ---///D10232 // Homo sapiens mRNA for renin-binding protein, complete cds. // gb // 11 // ---///ENST00000369997 // cdna:novel chromosome:GRCh37:X:153200736:153210139:-1 gene:ENSG00000102032 gene_biotype:protein_coding transcript_biotype:protein_coding // ensembl // 11 // ---///EN…
231651_at	0.00219461	14.5795	4.41567	0.00899974	-1.57606	-1.58506	0.33331	A	A	A	A	A	A	EFCAB13	124989		0005634 // nucleus // inferred from direct assay///0005730 // nucleolus // inferred from direct assay///0005737 // cytoplasm // inferred from direct assay	0005509 // calcium ion binding // inferred from electronic annotation	chr17:45400628-45401132 (+) // 86.51 // q21.32	2013-10-23	This probe set was annotated using the Genome Target Overlap based pipeline to a Entrez Gene identifier using 2 transcripts. // false // Genome Target Overlap // B	uc002ilk.1 // ucsc_genes // 11 // Negative Strand Matching Probes///n340715 // noncode // 11 // Negative Strand Matching Probes///AK093429 // gb // 11 // Negative Strand Matching Probes	ENST00000518170,ENST00000523285	Hs.202612	chr17q21.32	45401132	chr17	86.51	45400628	+		ENSG00000178852///OTTHUMG00000164767	EF-hand calcium binding domain 13	Human Genome U133 Plus 2.0 Array	February 2009 (Genome Reference Consortium GRCh37)	GO:0005634|GO:0005730|GO:0005737|GO:0005509					NP_001182121///NP_689560	NM_001195192///NM_152347	BF224332	GenBank	Consensus sequence	Homo sapiens	E5RFW6///Q8IY85///Q7Z3R0///Q8N7U2	gb:BF224332 /DB_XREF=gi:11131605 /DB_XREF=7q86a02.x1 /CLONE=IMAGE:3705099 /FEA=EST /CNT=13 /TID=Hs.202612.0 /TIER=Stack /STK=11 /UG=Hs.202612 /UG_TITLE=ESTs	ENST00000518170 // cdna:known chromosome:GRCh37:17:45400656:45405737:1 gene:ENSG00000178852 gene_biotype:protein_coding transcript_biotype:protein_coding // ensembl // --- // chr17:45400655-45405737(+)///ENST00000523285 // cdna:known chromosome:GRCh37:17:45400894:45412642:1 gene:ENSG00000178852 gene_biotype:protein_coding transcript_biotype:protein_coding // ensembl // --- // chr17:45400893-45412…
1559438_at	0.00233582	22.9349	4.90685	-0.0505449	-2.14593	-2.09538	0.234006	A	A	A	A	A	A	C21orf58	54058				chr21:47721220-47739131 (-) // 92.28 // q22.3	2013-10-23	This probe set was annotated using the Matching Probes based pipeline to a Entrez Gene identifier using 6 transcripts. // false // Matching Probes // A	BC044223 // gb // 8 // Cross Hyb Matching Probes///BC026042 // gb // 1 // Cross Hyb Matching Probes	AK096641(11),ENST00000291691(10),ENST00000397679(10),ENST00000397680(10),ENST00000472607(10),NM_058180(11)	Hs.236572	chr21q22.3	47739131	chr21	92.28	47721220	-		ENSG00000160298///OTTHUMG00000090634	chromosome 21 open reading frame 58	Human Genome U133 Plus 2.0 Array	February 2009 (Genome Reference Consortium GRCh37)						NP_478060	NM_058180///NM_199071	AK098098	GenBank	Consensus sequence	Homo sapiens	Q8N7N9///P58505///C9JH41///H7C1T9///Q0VAL7///Q0VAL8	gb:AK098098.1 /DB_XREF=gi:21758036 /TID=Hs2.236572.4 /CNT=7 /FEA=mRNA /TIER=ConsEnd /STK=0 /LL=54058 /UG_GENE=C21orf58 /UG=Hs.236572 /UG_TITLE=chromosome 21 open reading frame 58 /DEF=Homo sapiens cDNA FLJ40779 fis, clone TRACH2005698.	AK096641 // Homo sapiens cDNA FLJ39322 fis, clone OCBBF2014928. // gb // 11 // ---///ENST00000291691 // cdna:known chromosome:GRCh37:21:47721044:47743789:-1 gene:ENSG00000160298 gene_biotype:protein_coding transcript_biotype:protein_coding // ensembl // 10 // ---///ENST00000397679 // cdna:novel chromosome:GRCh37:21:47721048:47739051:-1 gene:ENSG00000160298 gene_biotype:protein_coding transcript_b…
237677_at	0.00239382	8.10551	1.42152	-0.201567	-2.56754	-2.36597	0.193986	A	A	A	A	A	A						chr3:52893568-52894139 (+) // 74.91 // p21.1	2013-10-23	This probe set was annotated using the Design Representative Id based pipeline to a GenBank identifier using 1 transcripts. // false // Design Representative Id // R		AI733112	Hs.176101		52894139	chr3	74.91	52893568	+				Human Genome U133 Plus 2.0 Array	February 2009 (Genome Reference Consortium GRCh37)								AI733112	GenBank	Consensus sequence	Homo sapiens		gb:AI733112 /DB_XREF=gi:5054225 /DB_XREF=ok95c05.x5 /CLONE=IMAGE:1521704 /FEA=EST /CNT=7 /TID=Hs.176101.0 /TIER=ConsEnd /STK=5 /UG=Hs.176101 /UG_TITLE=ESTs	AI733112 // /DB_XREF=ok95c05.x5 /CLONE=IMAGE:1521704 // gb // --- // ---
1556240_at	0.00241941	5.20803	1.1919	0.058664	-1.90606	-1.96472	0.256188	A	A	A	A	A	A						chr3:11577722-11580151 (+) // 53.1 // p25.3	2013-10-23	This probe set was annotated using the Matching Probes based pipeline to a UniGene identifier using 1 transcripts. // false // Matching Probes // A		AK093700(11)	Hs.189773		11580151	chr3	53.1	11577722	+				Human Genome U133 Plus 2.0 Array	February 2009 (Genome Reference Consortium GRCh37)								AI339498	GenBank	Consensus sequence	Homo sapiens		gb:AI339498 /DB_XREF=gi:4076425 /DB_XREF=qs99f05.x1 /CLONE=IMAGE:1946241 /TID=Hs2.189773.1 /CNT=8 /FEA=mRNA /TIER=ConsEnd /STK=4 /UG=Hs.189773 /UG_TITLE=Homo sapiens cDNA FLJ36381 fis, clone THYMU2008452.	AK093700 // Homo sapiens cDNA FLJ36381 fis, clone THYMU2008452. // gb // 11 // ---///n384217 // accn=NULL class=lncRNA name= ref=UCSCGeneNoncode transcriptId=uc003bwe.1 cpcScore=-1.0281300 cnci=-0.2078556 // noncode // 11 // ---///uc003bwe.1 // --- // ucsc_genes // 11 // ---
233539_at	0.00253927	8.15233	1.9454	0.053407	-1.87762	-1.93103	0.262242	A	A	M	A	A	A	NAPEPLD	222236	0006629 // lipid metabolic process // inferred from electronic annotation///0009395 // phospholipid catabolic process // inferred from electronic annotation///0016042 // lipid catabolic process // inferred from electronic annotation	0016020 // membrane // inferred from electronic annotation///0042622 // photoreceptor outer segment membrane // traceable author statement	0004620 // phospholipase activity // inferred from electronic annotation///0008270 // zinc ion binding // inferred from electronic annotation///0016787 // hydrolase activity // inferred from electronic annotation///0046872 // metal ion binding // inferred from electronic annotation///0070290 // NAPE-specific phospholipase D activity // inferred from electronic annotation	chr7:102767254-102789423 (-) // 39.17 // q22.1	2013-10-23	This probe set was annotated using the Matching Probes based pipeline to a Entrez Gene identifier using 1 transcripts. // false // Matching Probes // A		ENST00000479761(11)	Hs.324271	chr7q22.1	102789423	chr7	39.17	102767254	-	EC:3.1.4.54	ENSG00000161048///OTTHUMG00000157204	N-acyl phosphatidylethanolamine phospholipase D	Human Genome U133 Plus 2.0 Array	February 2009 (Genome Reference Consortium GRCh37)	GO:0006629|GO:0009395|GO:0016042|GO:0016020|GO:0042622|GO:0004620|GO:0008270|GO:0016787|GO:0046872|GO:0070290			612334		NP_001116310///NP_945341	NM_001122838///NM_198990	AK000801	GenBank	Consensus sequence	Homo sapiens	Q6IQ20///B4E3B0///Q4G0T7	gb:AK000801.1 /DB_XREF=gi:7021106 /FEA=mRNA /CNT=5 /TID=Hs.324271.0 /TIER=ConsEnd /STK=0 /UG=Hs.324271 /UG_TITLE=Homo sapiens cDNA FLJ20794 fis, clone COL00332 /DEF=Homo sapiens cDNA FLJ20794 fis, clone COL00332.	AK000801 // Homo sapiens cDNA FLJ20794 fis, clone COL00332. // gb // 11 // ---///ENST00000479761 // cdna:known chromosome:GRCh37:7:102767237:102789423:-1 gene:ENSG00000161048 gene_biotype:protein_coding transcript_biotype:retained_intron // ensembl // 11 // ---///OTTHUMT00000347907 // cdna:all chromosome:VEGA52:7:102767237:102789423:-1 Gene:OTTHUMG00000157204 // vega // 11 // ---///uc003vbf.3 // …
242144_at	0.00254239	12.1846	1.11651	-0.254897	-3.47147	-3.21657	0.107576	A	A	A	A	A	A						chr5:78943428-78944138 (+) // 74.08 // q14.1	2013-10-23	This probe set was annotated using the Design Representative Id based pipeline to a GenBank identifier using 1 transcripts. // false // Design Representative Id // R		AW104325	Hs.272093		78944138	chr5	74.08	78943428	+				Human Genome U133 Plus 2.0 Array	February 2009 (Genome Reference Consortium GRCh37)								AW104325	GenBank	Consensus sequence	Homo sapiens		gb:AW104325 /DB_XREF=gi:6075060 /DB_XREF=xd77c08.x1 /CLONE=IMAGE:2603630 /FEA=EST /CNT=7 /TID=Hs.272093.0 /TIER=ConsEnd /STK=2 /UG=Hs.272093 /UG_TITLE=ESTs, Weakly similar to I78885 serinethreonine-specific protein kinase (H.sapiens)	AW104325 // /DB_XREF=xd77c08.x1 /CLONE=IMAGE:2603630 // gb // --- // ---
234150_at	0.00275717	6.44669	1.08471	0.0813929	-2.29334	-2.37473	0.192812	M	A	A	A	A	A						chr2:198879367-198883041 (+) // 54.43 // q33.1	2013-10-23	This probe set was annotated using the Matching Probes based pipeline to a UniGene identifier using 1 transcripts. // false // Matching Probes // A		AK023839(11)	Hs.306659		198883041	chr2	54.43	198879367	+				Human Genome U133 Plus 2.0 Array	February 2009 (Genome Reference Consortium GRCh37)								AK023839	GenBank	Consensus sequence	Homo sapiens		gb:AK023839.1 /DB_XREF=gi:10435897 /FEA=mRNA /CNT=2 /TID=Hs.306659.0 /TIER=ConsEnd /STK=0 /UG=Hs.306659 /UG_TITLE=Homo sapiens cDNA FLJ13777 fis, clone PLACE4000392 /DEF=Homo sapiens cDNA FLJ13777 fis, clone PLACE4000392.	AK023839 // Homo sapiens cDNA FLJ13777 fis, clone PLACE4000392. // gb // 11 // ---
202177_at	0.0030952	267.912	79.7672	0.0629948	-1.54835	-1.61135	0.327293	P	P	P	P	P	P	GAS6	2621	0001764 // neuron migration // inferred from electronic annotation///0001934 // positive regulation of protein phosphorylation // inferred from direct assay///0001934 // positive regulation of protein phosphorylation // inferred from sequence or structural similarity///0001961 // positive regulation of cytokine-mediated signaling pathway // inferred from mutant phenotype///0002576 // platelet deg…	0005576 // extracellular region // traceable author statement///0005615 // extracellular space // inferred from direct assay///0005622 // intracellular // inferred from electronic annotation///0005737 // cytoplasm // inferred from direct assay///0005788 // endoplasmic reticulum lumen // traceable author statement///0005796 // Golgi lumen // traceable author statement///0031093 // platelet alpha g…	0001786 // phosphatidylserine binding // inferred from direct assay///0005102 // receptor binding // inferred from direct assay///0005102 // receptor binding // inferred from physical interaction///0005245 // voltage-gated calcium channel activity // inferred from direct assay///0005509 // calcium ion binding // inferred from electronic annotation///0005515 // protein binding // inferred from phy…	chr13:114523546-114567030 (-) // 96.79 // q34	2013-10-23	This probe set was annotated using the Matching Probes based pipeline to a Entrez Gene identifier using 14 transcripts. // false // Matching Probes // A	AK303145 // gb // 7 // Cross Hyb Matching Probes///GENSCAN00000012888 // ensembl // 7 // Cross Hyb Matching Probes	AK126533(11),AK290803(10),AL833761(10),BC038984(11),ENST00000327773(11),ENST00000355761(11),ENST00000357389(11),ENST00000418959(11),ENST00000450766(11),ENST00000480426(11),L13720(11),NM_000820(11),NM_001143945(11),NM_001143946(11)	Hs.78501	chr13q34	114567030	chr13	96.79	114523546	-		ENSG00000183087///OTTHUMG00000017395	growth arrest-specific 6	Human Genome U133 Plus 2.0 Array	February 2009 (Genome Reference Consortium GRCh37)	GO:0001764|GO:0001934|GO:0001934|GO:0001961|GO:0002576|GO:0003104|GO:0006468|GO:0006508|GO:0006909|GO:0007050|GO:0007155|GO:0007165|GO:0007165|GO:0007167|GO:0007596|GO:0008283|GO:0009267|GO:0010628|GO:0010804|GO:0010934|GO:0016477|GO:0017187|GO:0018105|GO:0019064|GO:0019079|GO:0030168|GO:0031100|GO:0031589|GO:0032008|GO:0032148|GO:0032689|GO:0032715|GO:0032720|GO:0032825|GO:0033138|GO:0033159|GO:…	IPR000294 // Gamma-carboxyglutamic acid-rich (GLA) domain // 5.8E-18///IPR000294 // Gamma-carboxyglutamic acid-rich (GLA) domain // 6.3E-18///IPR001791 // Laminin G domain // 6.1E-18///IPR001791 // Laminin G domain // 3.7E-16///IPR001791 // Laminin G domain // 1.1E-22///IPR001791 // Laminin G domain // 5.6E-8///IPR001791 // Laminin G domain // 6.8E-18///IPR001791 // Laminin G domain // 4.1E-16///…		600441		NP_000811///NP_001137417///NP_001137418	NM_000820///NM_001143945///NM_001143946	NM_000820	GenBank	Exemplar sequence	Homo sapiens	Q658L2///Q14393///J3KP07///B4DZY7	gb:NM_000820.1 /DB_XREF=gi:4557616 /GEN=GAS6 /FEA=FLmRNA /CNT=255 /TID=Hs.78501.0 /TIER=FL+Stack /STK=155 /UG=Hs.78501 /LL=2621 /DEF=Homo sapiens growth arrest-specific 6 (GAS6), mRNA. /PROD=growth arrest-specific 6 /FL=gb:L13720.1 gb:NM_000820.1	AK126533 // Homo sapiens cDNA FLJ44569 fis, clone UTERU3009979, highly similar to Homo sapiens growth arrest-specific 6 (GAS6). // gb // 11 // ---///AK290803 // Homo sapiens cDNA FLJ76785 complete cds, highly similar to Homo sapiens growth arrest-specific 6 (GAS6), mRNA. // gb // 10 // ---///AL833761 // Homo sapiens mRNA; cDNA DKFZp666G247 (from clone DKFZp666G247). // gb // 10 // ---///BC038984 …
203633_at	0.00317909	210.325	61.5843	-0.0588357	-1.71361	-1.65477	0.317587	P	P	P	P	P	P	CPT1A	1374	0001676 // long-chain fatty acid metabolic process // inferred from direct assay///0006006 // glucose metabolic process // inferred from electronic annotation///0006629 // lipid metabolic process // inferred from electronic annotation///0006631 // fatty acid metabolic process // inferred from electronic annotation///0006635 // fatty acid beta-oxidation // inferred from electronic annotation///000…	0005739 // mitochondrion // inferred from direct assay///0005741 // mitochondrial outer membrane // traceable author statement///0005743 // mitochondrial inner membrane // inferred from electronic annotation///0016020 // membrane // inferred from electronic annotation///0016021 // integral to membrane // inferred from electronic annotation///0031307 // integral to mitochondrial outer membrane // …	0004095 // carnitine O-palmitoyltransferase activity // inferred from direct assay///0005515 // protein binding // inferred from electronic annotation///0016740 // transferase activity // inferred from electronic annotation///0016746 // transferase activity, transferring acyl groups // inferred from electronic annotation///0042802 // identical protein binding // inferred from electronic annotation	chr11:68522350-68609382 (-) // 96.12 // q13.3	2013-10-23	This probe set was annotated using the Matching Probes based pipeline to a Entrez Gene identifier using 3 transcripts. // false // Matching Probes // A		ENST00000265641(11),ENST00000538308(11),NM_001876(11)	Hs.259785	chr11q13.2	68609382	chr11	96.12	68522350	-	EC:2.3.1.21	ENSG00000110090///OTTHUMG00000167892	carnitine palmitoyltransferase 1A (liver)	Human Genome U133 Plus 2.0 Array	February 2009 (Genome Reference Consortium GRCh37)	GO:0001676|GO:0006006|GO:0006629|GO:0006631|GO:0006635|GO:0006641|GO:0006810|GO:0006853|GO:0009437|GO:0014070|GO:0032000|GO:0042493|GO:0042755|GO:0044255|GO:0044281|GO:0046320|GO:0046320|GO:0050796|GO:0051260|GO:0005739|GO:0005741|GO:0005743|GO:0016020|GO:0016021|GO:0031307|GO:0043231|GO:0004095|GO:0005515|GO:0016740|GO:0016746|GO:0042802	IPR000542 // Acyltransferase ChoActase/COT/CPT // 1.2E-217		255120///600528	Fatty_Acid_Degradation // GenMAPP///Mitochondrial_fatty_acid_betaoxidation // GenMAPP	NP_001027017///NP_001867	NM_001031847///NM_001876	BF001714	GenBank	Consensus sequence	Homo sapiens	P50416///Q8WZ48///H3BP22///H3BUJ0///H3BUV7///B2RAQ8	gb:BF001714 /DB_XREF=gi:10701989 /DB_XREF=7g92b09.x1 /CLONE=IMAGE:3313913 /FEA=FLmRNA /CNT=85 /TID=Hs.259785.0 /TIER=Stack /STK=24 /UG=Hs.259785 /LL=1374 /UG_GENE=CPT1A /UG_TITLE=carnitine palmitoyltransferase I, liver /FL=gb:L39211.1 gb:NM_001876.1	ENST00000265641 // cdna:known chromosome:GRCh37:11:68522355:68609399:-1 gene:ENSG00000110090 gene_biotype:protein_coding transcript_biotype:protein_coding // ensembl // 11 // ---///ENST00000538308 // cdna:known chromosome:GRCh37:11:68522357:68609384:-1 gene:ENSG00000110090 gene_biotype:protein_coding transcript_biotype:nonsense_mediated_decay // ensembl // 11 // ---///NM_001876 // Homo sapiens ca…
212545_s_at	0.00326629	15.0801	3.13625	-0.129655	-2.2732	-2.14354	0.226324	A	A	A	A	A	A	ZHX3	23051	0000122 // negative regulation of transcription from RNA polymerase II promoter // inferred from electronic annotation///0006351 // transcription, DNA-dependent // inferred from electronic annotation///0006355 // regulation of transcription, DNA-dependent // inferred from electronic annotation///0030154 // cell differentiation // inferred from electronic annotation///0045669 // positive regulatio…	0005622 // intracellular // inferred from electronic annotation///0005634 // nucleus // inferred from direct assay///0005730 // nucleolus // inferred from direct assay///0005737 // cytoplasm // inferred from direct assay	0003677 // DNA binding // inferred from electronic annotation///0003700 // sequence-specific DNA binding transcription factor activity // inferred from direct assay///0003714 // transcription corepressor activity // inferred from electronic annotation///0005515 // protein binding // inferred from physical interaction///0008270 // zinc ion binding // inferred from electronic annotation///0042803 /…	chr20:39807094-39946324 (-) // 94.64 // q12	2013-10-23	This probe set was annotated using the Matching Probes based pipeline to a Entrez Gene identifier using 13 transcripts. // false // Matching Probes // A	uc002xjr.1 // ucsc_genes // 4 // Cross Hyb Matching Probes///BC068569 // gb // 4 // Cross Hyb Matching Probes///GENSCAN00000004200 // ensembl // 6 // Cross Hyb Matching Probes///ENST00000557816 // ensembl // 4 // Cross Hyb Matching Probes///ENST00000558993 // ensembl // 4 // Cross Hyb Matching Probes///ENST00000558642 // ensembl // 4 // Cross Hyb Matching Probes///ENST00000544979 // ensembl // 4 …	AB081948(11),AK292415(10),BC020258(11),BC047070(11),ENST00000309060(11),ENST00000373263(11),ENST00000421422(11),ENST00000432768(10),ENST00000540170(11),ENST00000559234(11),ENST00000560361(11),ENST00000560364(11),NM_015035(11)	Hs.167839	chr20q12	39946324	chr20	94.64	39807094	-		ENSG00000174306///OTTHUMG00000032481	zinc fingers and homeoboxes 3	Human Genome U133 Plus 2.0 Array	February 2009 (Genome Reference Consortium GRCh37)	GO:0000122|GO:0006351|GO:0006355|GO:0030154|GO:0045669|GO:0045892|GO:0005622|GO:0005634|GO:0005730|GO:0005737|GO:0003677|GO:0003700|GO:0003714|GO:0005515|GO:0008270|GO:0042803|GO:0043565|GO:0046872|GO:0046982	IPR001356 // Homeodomain // 1.9E-8///IPR001356 // Homeodomain // 5.2E-13///IPR001356 // Homeodomain // 1.9E-11///IPR001356 // Homeodomain // 6.4E-9///IPR001356 // Homeodomain // 2.9E-8///IPR001356 // Homeodomain // 8.0E-13///IPR001356 // Homeodomain // 2.9E-11		609598		NP_055850	NM_015035	AW292783	GenBank	Consensus sequence	Homo sapiens	Q9H4I2///A8K8Q0///F6R4Q5///H0YNY7///H0Y6F5///F6S7L4///F6UBH9///F6UQN6///F6XGA7///F6YD28///Q6NUJ7	gb:AW292783 /DB_XREF=gi:6699419 /DB_XREF=UI-H-BW0-aij-e-03-0-UI.s1 /CLONE=IMAGE:2729549 /FEA=DNA_2 /CNT=167 /TID=Hs.167839.0 /TIER=Stack /STK=24 /UG=Hs.167839 /LL=23051 /UG_GENE=KIAA0395 /UG_TITLE=KIAA0395 protein	AB081948 // Homo sapiens mRNA for transcription factor ZHX3, complete cds. // gb // 11 // ---///AK292415 // Homo sapiens cDNA FLJ78753 complete cds, highly similar to Homo sapiens zinc fingers and homeoboxes 3 (ZHX3), mRNA. // gb // 10 // ---///BC020258 // Homo sapiens zinc fingers and homeoboxes 3, mRNA (cDNA clone IMAGE:4872055), partial cds. // gb // 11 // ---///BC047070 // Homo sapiens cDNA c…
1563467_at	0.0033067	6.84542	1.20002	0.0478152	-2.31253	-2.36034	0.194745	A	A	P	A	A	A						chr4:157701281-157707623 (-) // 71.33 // q32.1	2013-10-23	This probe set was annotated using the Matching Probes based pipeline to a UniGene identifier using 1 transcripts. // false // Matching Probes // A		AL833266(11)	Hs.407118		157707623	chr4	71.33	157701281	-				Human Genome U133 Plus 2.0 Array	February 2009 (Genome Reference Consortium GRCh37)								AL833266	GenBank	Consensus sequence	Homo sapiens		gb:AL833266.1 /DB_XREF=gi:21733899 /TID=Hs2.407118.1 /CNT=1 /FEA=mRNA /TIER=ConsEnd /STK=0 /UG=Hs.407118 /UG_TITLE=Homo sapiens mRNA; cDNA DKFZp451G0810 (from clone DKFZp451G0810) /DEF=Homo sapiens mRNA; cDNA DKFZp451G0810 (from clone DKFZp451G0810).	AL833266 // Homo sapiens mRNA; cDNA DKFZp451G0810 (from clone DKFZp451G0810). // gb // 11 // ---
1570110_at	0.00330837	11.6715	1.98809	0.0116246	-2.38784	-2.39947	0.189535	A	A	A	A	A	A						chr13:112911041-112927314 (-) // 80.48 // q34	2013-10-23	This probe set was annotated using the Matching Probes based pipeline to a UniGene identifier using 1 transcripts. // false // Matching Probes // A	GENSCAN00000043480 // ensembl // 1 // Cross Hyb Matching Probes	BC034786(11)	Hs.382313		112927314	chr13	80.48	112911041	-				Human Genome U133 Plus 2.0 Array	February 2009 (Genome Reference Consortium GRCh37)								BC034786	GenBank	Consensus sequence	Homo sapiens		gb:BC034786.1 /DB_XREF=gi:21961328 /TID=Hs2.382313.1 /CNT=2 /FEA=mRNA /TIER=ConsEnd /STK=0 /UG=Hs.382313 /UG_TITLE=Homo sapiens, Similar to LOC161086, clone IMAGE:5170050, mRNA /DEF=Homo sapiens, Similar to LOC161086, clone IMAGE:5170050, mRNA.	BC034786 // Homo sapiens, Similar to LOC161086, clone IMAGE:5170050, mRNA. // gb // 11 // ---///n373700 // accn=NULL class=lncRNA name=Human lincRNA ref=BodyMapLinc transcriptId=TCONS_00021698 cpcScore=-0.8002420 cnci=-0.1675879 // noncode // 11 // ---///TCONS_00021698-XLOC_010732 // linc-ANKRD10-10 chr13:-:112911041-112927314 // broad-lincrna // 11 // ---
220847_x_at	0.00338603	14.2486	2.03704	-0.14333	-2.8861	-2.74277	0.149397	A	A	A	A	A	A	ZNF221	7638	0006351 // transcription, DNA-dependent // inferred from electronic annotation///0006355 // regulation of transcription, DNA-dependent // inferred from electronic annotation	0005622 // intracellular // inferred from electronic annotation///0005634 // nucleus // inferred from electronic annotation	0003676 // nucleic acid binding // inferred from electronic annotation///0003677 // DNA binding // inferred from electronic annotation///0008270 // zinc ion binding // inferred from electronic annotation///0046872 // metal ion binding // inferred from electronic annotation	chr19:44455396-44471861 (+) // 83.98 // q13.31	2013-10-23	This probe set was annotated using the Matching Probes based pipeline to a Entrez Gene identifier using 7 transcripts. // false // Matching Probes // A	uc010ejb.1 // ucsc_genes // 8 // Cross Hyb Matching Probes///uc002oyj.1 // ucsc_genes // 1 // Cross Hyb Matching Probes///uc002sud.1 // ucsc_genes // 1 // Cross Hyb Matching Probes///uc002sue.1 // ucsc_genes // 1 // Cross Hyb Matching Probes///AL832263 // gb // 1 // Cross Hyb Matching Probes///BC068498 // gb // 1 // Cross Hyb Matching Probes///AF187990 // gb // 1 // Cross Hyb Matching Probes///AK…	AF187987(11),BC111981(10),BC113426(10),BC143659(10),ENST00000251269(9),ENST00000592350(9),NM_013359(9)	Hs.274445	chr19q13.2	44471861	chr19	83.98	44455396	+		ENSG00000159905///OTTHUMG00000182214	zinc finger protein 221	Human Genome U133 Plus 2.0 Array	February 2009 (Genome Reference Consortium GRCh37)	GO:0006351|GO:0006355|GO:0005622|GO:0005634|GO:0003676|GO:0003677|GO:0008270|GO:0046872	IPR001909 // Krueppel-associated box // 1.0E-26///IPR007087 // Zinc finger, C2H2 // 1.9E-9				NP_037491	NM_013359	NM_013359	GenBank	Exemplar sequence	Homo sapiens	Q9UK13///Q16646///K7EIT6	gb:NM_013359.1 /DB_XREF=gi:7019584 /GEN=ZNF221 /FEA=FLmRNA /CNT=3 /TID=Hs.274445.0 /TIER=FL /STK=0 /UG=Hs.274445 /LL=7638 /DEF=Homo sapiens zinc finger protein 221 (ZNF221), mRNA. /PROD=zinc finger protein 221 /FL=gb:NM_013359.1 gb:AF187987.1	AF187987 // Homo sapiens zinc finger protein ZNF221 mRNA, complete cds. // gb // 11 // ---///BC111981 // Homo sapiens zinc finger protein 221, mRNA (cDNA clone MGC:138186 IMAGE:8327449), complete cds. // gb // 10 // ---///BC113426 // Homo sapiens zinc finger protein 221, mRNA (cDNA clone MGC:141986 IMAGE:8322478), complete cds. // gb // 10 // ---///BC143659 // Homo sapiens cDNA clone IMAGE:905217…
206392_s_at	0.00354759	6.30427	1.21096	-0.0705797	-2.28747	-2.21689	0.215105	A	A	A	A	A	A	RARRES1	5918	0008285 // negative regulation of cell proliferation // inferred from electronic annotation	0016020 // membrane // inferred from electronic annotation///0016021 // integral to membrane // inferred from electronic annotation		chr3:158422441-158450231 (-) // 94.56 // q25.32	2013-10-23	This probe set was annotated using the Matching Probes based pipeline to a Entrez Gene identifier using 7 transcripts. // false // Matching Probes // A	ENST00000471444 // ensembl // 7 // Cross Hyb Matching Probes///ENST00000498640 // ensembl // 5 // Cross Hyb Matching Probes///OTTHUMT00000352361 // vega // 7 // Cross Hyb Matching Probes///OTTHUMT00000352360 // vega // 5 // Cross Hyb Matching Probes	BC029640(11),ENST00000237696(11),ENST00000462663(11),ENST00000479756(11),NM_002888(11),NM_206963(11),U27185(11)	Hs.82547	chr3q25.32	158450231	chr3	94.56	158422441	-		ENSG00000118849///OTTHUMG00000158834	retinoic acid receptor responder (tazarotene induced) 1	Human Genome U133 Plus 2.0 Array	February 2009 (Genome Reference Consortium GRCh37)	GO:0008285|GO:0016020|GO:0016021	IPR009684 // Proteinase inhibitor I47, latexin // 1.9E-122///IPR009684 // Proteinase inhibitor I47, latexin // 5.9E-90		605090		NP_002879///NP_996846	NM_002888///NM_206963	NM_002888	GenBank	Exemplar sequence	Homo sapiens	P49788	gb:NM_002888.1 /DB_XREF=gi:4506424 /GEN=RARRES1 /FEA=FLmRNA /CNT=15 /TID=Hs.82547.0 /TIER=FL /STK=1 /UG=Hs.82547 /LL=5918 /DEF=Homo sapiens retinoic acid receptor responder (tazarotene induced) 1 (RARRES1), mRNA. /PROD=retinoic acid receptor responder (tazaroteneinduced) 1 /FL=gb:U27185.1 gb:NM_002888.1	BC029640 // Homo sapiens retinoic acid receptor responder (tazarotene induced) 1, mRNA (cDNA clone MGC:24933 IMAGE:4776506), complete cds. // gb // 11 // ---///ENST00000237696 // cdna:known chromosome:GRCh37:3:158414681:158450485:-1 gene:ENSG00000118849 gene_biotype:protein_coding transcript_biotype:protein_coding // ensembl // 11 // ---///ENST00000462663 // cdna:putative chromosome:GRCh37:3:1584…
243525_at	0.00355587	9.09899	1.57511	0.0512938	-2.32723	-2.37852	0.192306	A	A	A	A	A	A						chr14:31180188-31180654 (+) // 54.22 // q12	2013-10-23	This probe set was annotated using the Genome Target Overlap based pipeline to a UniGene identifier using 1 transcripts. // false // Genome Target Overlap // B		AK129947	Hs.293093		31180654	chr14	54.22	31180188	+				Human Genome U133 Plus 2.0 Array	February 2009 (Genome Reference Consortium GRCh37)								AA808051	GenBank	Consensus sequence	Homo sapiens		gb:AA808051 /DB_XREF=gi:2877457 /DB_XREF=oc38h05.s1 /CLONE=IMAGE:1352025 /FEA=EST /CNT=3 /TID=Hs.293093.0 /TIER=ConsEnd /STK=3 /UG=Hs.293093 /UG_TITLE=ESTs, Weakly similar to ALU1_HUMAN ALU SUBFAMILY J SEQUENCE CONTAMINATION WARNING ENTRY (H.sapiens)	AK129947 // Homo sapiens cDNA FLJ26437 fis, clone KDN02067. // gb // --- // chr14:31180268-31183511(+)
1555256_at	0.00394527	10.839	2.44193	0.0110692	-1.96395	-1.97501	0.254367	A	A	A	A	A	A	EVC2	132884	0007224 // smoothened signaling pathway // inferred from sequence or structural similarity	0005634 // nucleus // inferred from sequence or structural similarity///0005737 // cytoplasm // inferred from electronic annotation///0005856 // cytoskeleton // inferred from electronic annotation///0005886 // plasma membrane // inferred from electronic annotation///0005929 // cilium // inferred from sequence or structural similarity///0005932 // microtubule basal body // inferred from electronic…		chr4:5544498-5711275 (-) // 96.83 // p16.2	2013-10-23	This probe set was annotated using the Matching Probes based pipeline to a Entrez Gene identifier using 2 transcripts. // false // Matching Probes // A	uc003gij.3 // ucsc_genes // 2 // Cross Hyb Matching Probes///uc003gik.3 // ucsc_genes // 2 // Cross Hyb Matching Probes///uc011bwb.2 // ucsc_genes // 2 // Cross Hyb Matching Probes///AB083067 // gb // 2 // Cross Hyb Matching Probes///AY152402 // gb // 2 // Cross Hyb Matching Probes///AY185210 // gb // 2 // Cross Hyb Matching Probes///NM_147127 // refseq // 2 // Cross Hyb Matching Probes///NM_0011…	AY152403(11),ENST00000475313(11)	Hs.87306	chr4p16.2-p16.1	5711275	chr4	96.83	5544498	-		ENSG00000173040///OTTHUMG00000125493	Ellis van Creveld syndrome 2	Human Genome U133 Plus 2.0 Array	February 2009 (Genome Reference Consortium GRCh37)	GO:0007224|GO:0005634|GO:0005737|GO:0005856|GO:0005886|GO:0005929|GO:0005932|GO:0016020|GO:0016021|GO:0042995|GO:0060170	IPR022076 // Limbin // 1.2E-214		225500///607261		NP_001159608///NP_667338	NM_001166136///NM_147127	AY152403	GenBank	Consensus sequence	Homo sapiens	Q86UK5///Q4W5A4	gb:AY152403.1 /DB_XREF=gi:27542556 /GEN=EVC2 /TID=Hs2.87306.2 /CNT=1 /FEA=FLmRNA /TIER=FL /STK=1 /LL=132884 /UG=Hs.87306 /DEF=Homo sapiens EVC2 protein variant (EVC2) mRNA, complete cds. /PROD=EVC2 protein variant /FL=gb:AY152403.1	AY152403 // Homo sapiens EVC2 protein variant (EVC2) mRNA, complete cds. // gb // 11 // ---///ENST00000475313 // cdna:known chromosome:GRCh37:4:5544499:5711275:-1 gene:ENSG00000173040 gene_biotype:protein_coding transcript_biotype:nonsense_mediated_decay // ensembl // 11 // ---///OTTHUMT00000246820 // cdna:all chromosome:VEGA52:4:5544499:5711275:-1 Gene:OTTHUMG00000125493 // vega // 11 // ---
238480_at	0.00395601	7.74413	1.23122	0.108015	-2.36385	-2.47186	0.180258	A	A	P	A	A	A	TTC39C	125488				chr18:21715092-21715892 (+) // 77.56 // q11.2	2013-10-23	This probe set was annotated using the Genome Target Overlap based pipeline to a Entrez Gene identifier using 3 transcripts. // false // Genome Target Overlap // B		ENST00000540918,NM_001135993,NM_153211	Hs.117777	chr18q11.2	21715892	chr18	77.56	21715092	+		ENSG00000168234///OTTHUMG00000179403	tetratricopeptide repeat domain 39C	Human Genome U133 Plus 2.0 Array	February 2009 (Genome Reference Consortium GRCh37)		IPR019412 // Outer membrane protein, IML2, mitochondrial/Tetratricopeptide repeat protein 39 // 1.1E-45///IPR019440 // Cohesin loading factor // 3.3E-10				NP_001129465///NP_001230354///NP_694943	NM_001135993///NM_001243425///NM_153211	AI871745	GenBank	Consensus sequence	Homo sapiens	G3V1P2///J3QKX7///Q8N584///B7Z3X0	gb:AI871745 /DB_XREF=gi:5545717 /DB_XREF=we28h11.x1 /CLONE=IMAGE:2342469 /FEA=EST /CNT=9 /TID=Hs.117777.0 /TIER=ConsEnd /STK=0 /UG=Hs.117777 /UG_TITLE=ESTs	ENST00000540918 // cdna:putative chromosome:GRCh37:18:21693317:21715574:1 gene:ENSG00000168234 gene_biotype:protein_coding transcript_biotype:protein_coding // ensembl // --- // chr18:21693316-21715574(+)///NM_001135993 // Homo sapiens tetratricopeptide repeat domain 39C (TTC39C), transcript variant 1, mRNA. // refseq // --- // chr18:21594383-21715573(+)///NM_153211 // Homo sapiens tetratricopept…
213790_at	0.00396015	102.035	27.9588	0.0225855	-1.7081	-1.73069	0.301309	P	P	P	P	P	P	ADAM12	8038	0006508 // proteolysis // inferred from electronic annotation///0007155 // cell adhesion // inferred from electronic annotation///0007173 // epidermal growth factor receptor signaling pathway // traceable author statement///0007520 // myoblast fusion // traceable author statement	0005576 // extracellular region // inferred from electronic annotation///0005634 // nucleus // inferred from direct assay///0005730 // nucleolus // inferred from direct assay///0005739 // mitochondrion // inferred from direct assay///0005886 // plasma membrane // inferred from direct assay///0016020 // membrane // inferred from electronic annotation///0016021 // integral to membrane // inferred f…	0004222 // metalloendopeptidase activity // inferred from electronic annotation///0005515 // protein binding // inferred from physical interaction///0008233 // peptidase activity // inferred from electronic annotation///0008237 // metallopeptidase activity // traceable author statement///0008270 // zinc ion binding // inferred from electronic annotation///0016787 // hydrolase activity // inferred…	chr10:127702887-127704477 (-) // 97.57 // q26.2	2013-10-23	This probe set was annotated using the Matching Probes based pipeline to a Entrez Gene identifier using 2 transcripts. // false // Matching Probes // A		ENST00000368679(11),NM_003474(11)	Hs.8850	chr10q26.3	127704477	chr10	97.57	127702887	-		ENSG00000148848///OTTHUMG00000019243	ADAM metallopeptidase domain 12	Human Genome U133 Plus 2.0 Array	February 2009 (Genome Reference Consortium GRCh37)	GO:0006508|GO:0007155|GO:0007173|GO:0007520|GO:0005576|GO:0005634|GO:0005730|GO:0005739|GO:0005886|GO:0016020|GO:0016021|GO:0004222|GO:0005515|GO:0008233|GO:0008237|GO:0008270|GO:0016787|GO:0017124|GO:0046872	IPR001590 // Peptidase M12B, ADAM/reprolysin // 1.8E-74///IPR001762 // Blood coagulation inhibitor, Disintegrin // 2.7E-28///IPR002870 // Peptidase M12B, propeptide // 8.3E-36///IPR006586 // ADAM, cysteine-rich // 1.2E-37		602714		NP_003465///NP_067673	NM_003474///NM_021641	W46291	GenBank	Consensus sequence	Homo sapiens	O43184///A8K6G4	gb:W46291 /DB_XREF=gi:1330989 /DB_XREF=zc31b08.s1 /CLONE=IMAGE:323895 /FEA=EST /CNT=27 /TID=Hs.8850.2 /TIER=Stack /STK=12 /UG=Hs.8850 /LL=8038 /UG_GENE=ADAM12 /UG_TITLE=a disintegrin and metalloproteinase domain 12 (meltrin alpha)	AK055628 // Homo sapiens cDNA FLJ31066 fis, clone HSYRA2001153. // gb // 9 // ---///CAR_Intergenic_10.1 // hg19 chr10:127,700,956-127,703,336 Homo sapiens cDNA FLJ31066 // lncrnadb // 9 // ---///ENST00000368679 // cdna:known chromosome:GRCh37:10:127700950:128077024:-1 gene:ENSG00000148848 gene_biotype:protein_coding transcript_biotype:protein_coding // ensembl // 11 // ---///n342961 // accn=FLJ31…
227952_at	0.00399602	8.6779	1.20832	0.268435	-2.35845	-2.62688	0.161894	A	A	A	A	A	A	ZNF595	152687	0006351 // transcription, DNA-dependent // inferred from electronic annotation///0006355 // regulation of transcription, DNA-dependent // inferred from electronic annotation	0005634 // nucleus // inferred from electronic annotation	0003677 // DNA binding // inferred from electronic annotation///0008270 // zinc ion binding // inferred from electronic annotation	chr4:49320549-49321956 (+) // 50.35 // p11///chr4:49314409-49315801 (+) // 50.21 // p11///chr4:49297470-49298873 (-) // 50.9 // p11///chr4:49285302-49286703 (-) // 50.14 // p11///chr4:49303606-49305009 (-) // 50.55 // p11///chr4:49291315-49292721 (-) // 49.86 // p11	2013-10-23	This probe set was annotated using the Matching Probes based pipeline to a UniGene identifier using 1 transcripts. // false // Matching Probes // A	TCONS_l2_00021133-XLOC_l2_011118 // broad-tucp // 2 // Cross Hyb Matching Probes///AK125574 // gb // 2 // Cross Hyb Matching Probes	AF085847(11)	Hs.285681	chr4p16.3	49321956	chr4	50.35	49320549	+			zinc finger protein 595	Human Genome U133 Plus 2.0 Array	February 2009 (Genome Reference Consortium GRCh37)	GO:0006351|GO:0006355|GO:0005634|GO:0003677|GO:0008270					NP_872330	NM_182524	AI580142	GenBank	Consensus sequence	Homo sapiens	Q8IYB9///B3KPG1///B4DU56///B4DX79///Q7Z3I0	gb:AI580142 /DB_XREF=gi:4564518 /DB_XREF=tk16h01.x1 /CLONE=IMAGE:2151217 /FEA=EST /CNT=29 /TID=Hs.285681.4 /TIER=Stack /STK=12 /UG=Hs.285681 /LL=51085 /UG_GENE=WBSCR14 /UG_TITLE=Williams-Beuren syndrome chromosome region 14	AF085847 // Homo sapiens full length insert cDNA clone YI46G04. // gb // 11 // ---///AK124097 // Homo sapiens cDNA FLJ42103 fis, clone TESOP2007041. // gb // 9 // ---
205388_at	0.00402384	7.44963	1.65229	0.129192	-1.91484	-2.04403	0.242485	A	A	A	A	A	A	TNNC2	7125	0003009 // skeletal muscle contraction // inferred from direct assay///0006937 // regulation of muscle contraction // traceable author statement///0007165 // signal transduction // inferred from electronic annotation///0030049 // muscle filament sliding // traceable author statement	0005578 // proteinaceous extracellular matrix // inferred from electronic annotation///0005829 // cytosol // traceable author statement///0005861 // troponin complex // inferred from direct assay	0003779 // actin binding // inferred from direct assay///0005509 // calcium ion binding // inferred from electronic annotation///0046872 // metal ion binding // inferred from electronic annotation	chr20:44451856-44455951 (-) // 99.7 // q13.12	2013-10-23	This probe set was annotated using the Matching Probes based pipeline to a Entrez Gene identifier using 8 transcripts. // false // Matching Probes // A	AK300665 // gb // 7 // Cross Hyb Matching Probes///BX649077 // gb // 6 // Cross Hyb Matching Probes///GENSCAN00000027696 // ensembl // 8 // Cross Hyb Matching Probes	AK291323(11),BC005323(11),CR541864(9),CR541884(9),ENST00000372555(10),ENST00000372557(10),M22307(10),NM_003279(10)	Hs.182421	chr20q12-q13.11	44455951	chr20	99.7	44451856	-		ENSG00000101470///OTTHUMG00000032623	troponin C type 2 (fast)	Human Genome U133 Plus 2.0 Array	February 2009 (Genome Reference Consortium GRCh37)	GO:0003009|GO:0006937|GO:0007165|GO:0030049|GO:0005578|GO:0005829|GO:0005861|GO:0003779|GO:0005509|GO:0046872	IPR019577 // SPARC/Testican, calcium-binding domain // 2.3E-8		191039	Striated_muscle_contraction // GenMAPP	NP_003270	NM_003279	NM_003279	GenBank	Exemplar sequence	Homo sapiens	Q6FH92///P02585///C9J7T9///B4DUI9	gb:NM_003279.1 /DB_XREF=gi:4507616 /GEN=TNNC2 /FEA=FLmRNA /CNT=297 /TID=Hs.182421.0 /TIER=FL+Stack /STK=38 /UG=Hs.182421 /LL=7125 /DEF=Homo sapiens troponin C2, fast (TNNC2), mRNA. /PROD=troponin C2, fast /FL=gb:M22307.1 gb:BC005323.1 gb:NM_003279.1	AK291323 // Homo sapiens cDNA FLJ76408 complete cds, highly similar to Homo sapiens troponin C type 2 (fast) (TNNC2), mRNA. // gb // 11 // ---///BC005323 // Homo sapiens troponin C type 2 (fast), mRNA (cDNA clone MGC:12407 IMAGE:3934188), complete cds. // gb // 11 // ---///CR541864 // Homo sapiens full open reading frame cDNA clone RZPDo834H0832D for gene TNNC2, troponin C2, fast; complete cds, i…
1557672_s_at	0.00420152	6.1081	1.32109	0.222122	-1.86427	-2.08639	0.235468	A	A	A	A	A	A	RSU1P2	100133308				chr10:45595435-45603436 (-) // 95.62 // q11.21	2013-10-23	This probe set was annotated using the Matching Probes based pipeline to a Entrez Gene identifier using 2 transcripts. // false // Matching Probes // A	AK057413 // gb // 8 // Cross Hyb Matching Probes///GENSCAN00000023058 // ensembl // 1 // Cross Hyb Matching Probes///ENST00000423875 // ensembl // 8 // Cross Hyb Matching Probes///ENST00000450224 // ensembl // 7 // Cross Hyb Matching Probes///ENST00000448600 // ensembl // 7 // Cross Hyb Matching Probes///ENST00000437884 // ensembl // 1 // Cross Hyb Matching Probes///ENST00000602156 // ensembl // …	BC043276(11),NR_024472(11)	Hs.351472	chr10q11.21	45603436	chr10	95.62	45595435	-			Ras suppressor protein 1 pseudogene 2	Human Genome U133 Plus 2.0 Array	February 2009 (Genome Reference Consortium GRCh37)							NR_024472	AA398018	GenBank	Consensus sequence	Homo sapiens		gb:AA398018 /DB_XREF=gi:2051342 /DB_XREF=zt59e02.s1 /CLONE=IMAGE:726650 /TID=Hs2.351472.1 /CNT=4 /FEA=mRNA /TIER=ConsEnd /STK=1 /UG=Hs.351472 /UG_TITLE=Homo sapiens cDNA FLJ32851 fis, clone TESTI2003432.	BC043276 // Homo sapiens cDNA clone IMAGE:5297153. // gb // 11 // ---///n342594 // accn=BC043276 class=mRNAlike lncRNA name=Human lncRNA ref=JounralRNA transcriptId=5095 cpcScore=1.0854800 cnci=-0.3071618 // noncode // 11 // ---///n381439 // accn=NULL class=lncRNA name= ref=UCSCGeneNoncode transcriptId=uc001jby.2 cpcScore=0.4209320 cnci=-0.4294782 // noncode // 11 // ---///n385987 // accn=NULL cl…
216766_at	0.00428203	5.51708	1.07328	-0.0118033	-2.22648	-2.21467	0.215435	A	A	M	A	A	A						chr2:45905419-45908427 (+) // 81.61 // p21	2013-10-23	This probe set was annotated using the Matching Probes based pipeline to a UniGene identifier using 1 transcripts. // false // Matching Probes // A		AK025152(11)	Hs.306773		45908427	chr2	81.61	45905419	+				Human Genome U133 Plus 2.0 Array	February 2009 (Genome Reference Consortium GRCh37)								AK025152	GenBank	Consensus sequence	Homo sapiens		gb:AK025152.1 /DB_XREF=gi:10437612 /FEA=mRNA /CNT=1 /TID=Hs.306773.0 /TIER=ConsEnd /STK=0 /UG=Hs.306773 /UG_TITLE=Homo sapiens cDNA: FLJ21499 fis, clone COL05634 /DEF=Homo sapiens cDNA: FLJ21499 fis, clone COL05634.	AK025152 // Homo sapiens cDNA: FLJ21499 fis, clone COL05634. // gb // 11 // ---
244721_at	0.00429458	18.5112	3.45552	-0.146829	-2.39876	-2.25193	0.209943	A	A	A	A	A	A	TP53INP1	94241	0006351 // transcription, DNA-dependent // inferred from electronic annotation///0006355 // regulation of transcription, DNA-dependent // inferred from electronic annotation///0006914 // autophagy // inferred from electronic annotation///0006915 // apoptotic process // inferred from electronic annotation///0006917 // induction of apoptosis // inferred from electronic annotation///0006950 // respo…	0005634 // nucleus // inferred from direct assay///0005737 // cytoplasm // inferred from electronic annotation///0005776 // autophagic vacuole // inferred from direct assay///0005829 // cytosol // inferred from direct assay///0016605 // PML body // inferred from electronic annotation///0031410 // cytoplasmic vesicle // inferred from electronic annotation	0005515 // protein binding // inferred from physical interaction///0016209 // antioxidant activity // inferred from sequence or structural similarity	chr8:95942693-95952236 (-) // 99.34 // q22.1	2013-10-23	This probe set was annotated using the Matching Probes based pipeline to a Entrez Gene identifier using 10 transcripts. // false // Matching Probes // A	ENST00000378776 // ensembl // 6 // Cross Hyb Matching Probes	AB017926(10),AB017927(11),AF409114(11),AF409115(10),BC074813(10),BC074868(10),ENST00000342697(10),ENST00000448464(11),NM_001135733(11),NM_033285(10)	Hs.253962	chr8q22	95952236	chr8	99.34	95942693	-		ENSG00000164938///OTTHUMG00000164697	tumor protein p53 inducible nuclear protein 1	Human Genome U133 Plus 2.0 Array	February 2009 (Genome Reference Consortium GRCh37)	GO:0006351|GO:0006355|GO:0006914|GO:0006915|GO:0006917|GO:0006950|GO:0007050|GO:0008285|GO:0010508|GO:0030336|GO:0045893|GO:0048102|GO:0005634|GO:0005737|GO:0005776|GO:0005829|GO:0016605|GO:0031410|GO:0005515|GO:0016209			606185		NP_001129205///NP_150601	NM_001135733///NM_033285	AW242000	GenBank	Consensus sequence	Homo sapiens	Q96A56	gb:AW242000 /DB_XREF=gi:6575754 /DB_XREF=xn77g11.x1 /CLONE=IMAGE:2700548 /FEA=EST /CNT=4 /TID=Hs.253962.0 /TIER=ConsEnd /STK=3 /UG=Hs.253962 /UG_TITLE=ESTs, Weakly similar to dJ1181N3.1 (H.sapiens)	AB017926 // Homo sapiens p53DINP1 mRNA for p53DINP1a, complete cds. // gb // 10 // ---///AB017927 // Homo sapiens p53DINP1 mRNA for p53DINP1b, complete cds. // gb // 11 // ---///AF409114 // Homo sapiens p53-induced protein SIP18 mRNA, complete cds, alternatively spliced. // gb // 11 // ---///AF409115 // Homo sapiens p53-induced protein SIP27 mRNA, complete cds, alternatively spliced. // gb // 10 …
202966_at	0.00429854	5.31396	1.16171	0.168423	-1.83164	-2.00007	0.249989	A	A	A	A	A	A	CAPN6	827	0001578 // microtubule bundle formation // inferred from sequence or structural similarity///0006508 // proteolysis // inferred from electronic annotation///0051493 // regulation of cytoskeleton organization // inferred from sequence or structural similarity	0005622 // intracellular // inferred from electronic annotation///0005737 // cytoplasm // inferred from electronic annotation///0005819 // spindle // inferred from electronic annotation///0005856 // cytoskeleton // inferred from electronic annotation///0005874 // microtubule // inferred from electronic annotation///0005876 // spindle microtubule // inferred from direct assay///0048471 // perinucl…	0004198 // calcium-dependent cysteine-type endopeptidase activity // inferred from electronic annotation///0005515 // protein binding // inferred from electronic annotation///0008017 // microtubule binding // inferred from sequence or structural similarity	chrX:110488330-110513751 (-) // 93.67 // q23	2013-10-23	This probe set was annotated using the Matching Probes based pipeline to a Entrez Gene identifier using 3 transcripts. // false // Matching Probes // A		BC000730(11),ENST00000324068(11),NM_014289(11)	Hs.169172	chrXq23	110513751	chrX	93.67	110488330	-	EC:3.4.22.17	ENSG00000077274///OTTHUMG00000022203	calpain 6	Human Genome U133 Plus 2.0 Array	February 2009 (Genome Reference Consortium GRCh37)	GO:0001578|GO:0006508|GO:0051493|GO:0005622|GO:0005737|GO:0005819|GO:0005856|GO:0005874|GO:0005876|GO:0048471|GO:0004198|GO:0005515|GO:0008017	IPR000008 // C2 calcium-dependent membrane targeting // 3.9E-15///IPR001300 // Peptidase C2, calpain, catalytic domain // 4.9E-91///IPR022682 // Peptidase C2, calpain, large subunit, domain III // 1.6E-40		300146	Integrin-mediated_cell_adhesion_KEGG // GenMAPP	NP_055104	NM_014289	NM_014289	GenBank	Exemplar sequence	Homo sapiens	Q9Y6Q1///F5GWQ6///B2R6T2///B4DTS3	gb:NM_014289.2 /DB_XREF=gi:13186315 /GEN=CAPN6 /FEA=FLmRNA /CNT=162 /TID=Hs.169172.0 /TIER=FL+Stack /STK=38 /UG=Hs.169172 /LL=827 /DEF=Homo sapiens calpain 6 (CAPN6), mRNA. /PROD=calpain 6 /FL=gb:BC000730.1 gb:NM_014289.2 gb:AF029232.1	BC000730 // Homo sapiens calpain 6, mRNA (cDNA clone MGC:1883 IMAGE:3503916), complete cds. // gb // 11 // ---///ENST00000324068 // cdna:known chromosome:GRCh37:X:110488331:110513751:-1 gene:ENSG00000077274 gene_biotype:protein_coding transcript_biotype:protein_coding // ensembl // 11 // ---///NM_014289 // Homo sapiens calpain 6 (CAPN6), mRNA. // refseq // 11 // ---///OTTHUMT00000057922 // cdna:a…
204545_at	0.00447062	55.2896	8.04636	0.267053	-2.28975	-2.55681	0.169951	P	A	A	A	A	A	PEX6	5190	0006200 // ATP catabolic process // inferred from mutant phenotype///0006625 // protein targeting to peroxisome // inferred from mutant phenotype///0007031 // peroxisome organization // inferred from mutant phenotype///0016561 // protein import into peroxisome matrix, translocation // inferred from mutant phenotype///0050821 // protein stabilization // inferred from mutant phenotype	0005737 // cytoplasm // inferred from direct assay///0005777 // peroxisome // inferred from direct assay///0005778 // peroxisomal membrane // inferred from electronic annotation///0005829 // cytosol // inferred from direct assay///0016020 // membrane // inferred from electronic annotation	0000166 // nucleotide binding // inferred from electronic annotation///0005515 // protein binding // inferred from physical interaction///0005524 // ATP binding // inferred from mutant phenotype///0008022 // protein C-terminus binding // inferred from physical interaction///0016887 // ATPase activity // inferred from mutant phenotype///0017111 // nucleoside-triphosphatase activity // inferred fro…	chr6:42931874-42946958 (-) // 98.59 // p21.1	2013-10-23	This probe set was annotated using the Matching Probes based pipeline to a Entrez Gene identifier using 9 transcripts. // false // Matching Probes // A		AB051076(10),AB051077(9),AB051078(9),AB208906(10),BC048331(10),D83703(11),ENST00000244546(9),ENST00000304611(10),NM_000287(10)	Hs.301636	chr6p21.1	42946958	chr6	98.59	42931874	-		ENSG00000124587///OTTHUMG00000014713	peroxisomal biogenesis factor 6	Human Genome U133 Plus 2.0 Array	February 2009 (Genome Reference Consortium GRCh37)	GO:0006200|GO:0006625|GO:0007031|GO:0016561|GO:0050821|GO:0005737|GO:0005777|GO:0005778|GO:0005829|GO:0016020|GO:0000166|GO:0005515|GO:0005524|GO:0008022|GO:0016887|GO:0017111|GO:0032403|GO:0042623	IPR003959 // ATPase, AAA-type, core // 4.1E-21///IPR003959 // ATPase, AAA-type, core // 5.0E-49///IPR003959 // ATPase, AAA-type, core // 7.7E-22		214100///601498///614862///614863		NP_000278	NM_000287	NM_000287	GenBank	Exemplar sequence	Homo sapiens	Q13608///Q8WYQ1///Q8WYQ0///Q59H53///Q5T8W1	gb:NM_000287.1 /DB_XREF=gi:4505728 /GEN=PEX6 /FEA=FLmRNA /CNT=58 /TID=Hs.301636.0 /TIER=FL /STK=0 /UG=Hs.301636 /LL=5190 /DEF=Homo sapiens peroxisomal biogenesis factor 6 (PEX6), mRNA. /PROD=peroxisomal biogenesis factor 6 /FL=gb:NM_000287.1 gb:D83703.1	AB051076 // Homo sapiens PEX6 mRNA for peroxine Pex6p, complete cds. // gb // 10 // ---///AB051077 // Homo sapiens PEX6 mRNA for peroxin Pex6p, complete cds, CG6-PEX6(1) sequence. // gb // 9 // ---///AB051078 // Homo sapiens PEX6 mRNA for peroxin Pex6p, complete cds, CG6-PEX6(2) sequence. // gb // 9 // ---///AB208906 // Homo sapiens mRNA for peroxisomal biogenesis factor 6 variant protein. // gb …
200784_s_at	0.0044707	49.3489	8.40684	-0.119613	-2.55457	-2.43495	0.184929	A	A	A	A	A	A	LRP1	4035	0001523 // retinoid metabolic process // traceable author statement///0006897 // endocytosis // inferred from electronic annotation///0006898 // receptor-mediated endocytosis // inferred from electronic annotation///0007205 // protein kinase C-activating G-protein coupled receptor signaling pathway // inferred from electronic annotation///0007275 // multicellular organismal development // inferre…	0005634 // nucleus // inferred from electronic annotation///0005737 // cytoplasm // inferred from electronic annotation///0005768 // endosome // inferred from electronic annotation///0005886 // plasma membrane // traceable author statement///0005887 // integral to plasma membrane // inferred from sequence or structural similarity///0005905 // coated pit // inferred from electronic annotation///00…	0002020 // protease binding // inferred from electronic annotation///0004872 // receptor activity // traceable author statement///0005509 // calcium ion binding // inferred from sequence or structural similarity///0005515 // protein binding // inferred from physical interaction///0032403 // protein complex binding // inferred from direct assay///0034185 // apolipoprotein binding // inferred from …	chr12:57522281-57607174 (+) // 98.1 // q13.3	2013-10-23	This probe set was annotated using the Matching Probes based pipeline to a Entrez Gene identifier using 4 transcripts. // false // Matching Probes // A	GENSCAN00000004259 // ensembl // 8 // Cross Hyb Matching Probes	AK122840(10),ENST00000243077(10),ENST00000556356(10),NM_002332(11)	Hs.89137	chr12q13.3	57607174	chr12	98.1	57522281	+		ENSG00000123384///OTTHUMG00000044412	low density lipoprotein receptor-related protein 1	Human Genome U133 Plus 2.0 Array	February 2009 (Genome Reference Consortium GRCh37)	GO:0001523|GO:0006897|GO:0006898|GO:0007205|GO:0007275|GO:0007568|GO:0007603|GO:0008203|GO:0008283|GO:0010875|GO:0014912|GO:0030178|GO:0032370|GO:0032374|GO:0032429|GO:0032956|GO:0035909|GO:0042157|GO:0042953|GO:0043277|GO:0051222|GO:0097242|GO:2000587|GO:0005634|GO:0005737|GO:0005768|GO:0005886|GO:0005887|GO:0005905|GO:0016020|GO:0016021|GO:0030136|GO:0030425|GO:0030666|GO:0043025|GO:0048471|GO:…	IPR000033 // LDLR class B repeat // 5.8E-9///IPR000033 // LDLR class B repeat // 2.6E-9///IPR000033 // LDLR class B repeat // 2.4E-14///IPR000033 // LDLR class B repeat // 5.6E-10///IPR000033 // LDLR class B repeat // 1.9E-10///IPR000033 // LDLR class B repeat // 7.7E-14///IPR000033 // LDLR class B repeat // 5.5E-13///IPR000033 // LDLR class B repeat // 1.4E-14///IPR000033 // LDLR class B repeat …		107770	Statin_Pathway_PharmGKB // GenMAPP	NP_002323	NM_002332	BF304759	GenBank	Consensus sequence	Homo sapiens	Q07954///Q6LAF4///Q6LBN5///Q59FG2///Q6PJ72///Q7Z7K9///Q86SW0	gb:BF304759 /DB_XREF=gi:11251657 /DB_XREF=601888339F1 /CLONE=IMAGE:4122417 /FEA=FLmRNA /CNT=398 /TID=Hs.89137.0 /TIER=Stack /STK=9 /UG=Hs.89137 /LL=4035 /UG_GENE=LRP1 /UG_TITLE=low density lipoprotein-related protein 1 (alpha-2-macroglobulin receptor) /FL=gb:NM_002332.1	AK122840 // Homo sapiens cDNA FLJ16451 fis, clone BRAWH3001918, highly similar to Low-density lipoprotein receptor-related protein 1 precursor. // gb // 10 // ---///ENST00000243077 // cdna:known chromosome:GRCh37:12:57522282:57607134:1 gene:ENSG00000123384 gene_biotype:protein_coding transcript_biotype:protein_coding // ensembl // 10 // ---///ENST00000556356 // cdna:known chromosome:GRCh37:12:575…
214382_at	0.0044896	6.52812	1.11326	0.00569121	-2.39366	-2.39935	0.18955	A	A	A	A	A	A	UNC93A	54346		0005886 // plasma membrane // inferred from direct assay///0016020 // membrane // inferred from electronic annotation///0016021 // integral to membrane // non-traceable author statement		chr6:167717421-167729502 (+) // 80.18 // q27	2013-10-23	This probe set was annotated using the Matching Probes based pipeline to a Entrez Gene identifier using 7 transcripts. // false // Matching Probes // A		BC098248(10),BC099718(10),BC105635(10),ENST00000230256(11),ENST00000366829(10),NM_001143947(11),NM_018974(11)	Hs.22033	chr6q27	167729502	chr6	80.18	167717421	+		ENSG00000112494///OTTHUMG00000016021	unc-93 homolog A (C. elegans)	Human Genome U133 Plus 2.0 Array	February 2009 (Genome Reference Consortium GRCh37)	GO:0005886|GO:0016020|GO:0016021	IPR010291 // Ion channel regulatory protein, UNC-93 // 1.9E-13///IPR010291 // Ion channel regulatory protein, UNC-93 // 1.8E-13		607995		NP_001137419///NP_061847	NM_001143947///NM_018974	AL021331	GenBank	Consensus sequence	Homo sapiens	Q86WB7///D6RFH7	gb:AL021331 /DB_XREF=gi:3355532 /FEA=DNA_2 /CNT=17 /TID=Hs.22033.0 /TIER=Stack /STK=12 /UG=Hs.22033 /UG_TITLE=Human DNA sequence from clone 366N23 on chromosome 6q27. Contains two genes similar to consecutive parts of the C. elegans UNC-93 (protein 1, C46F11.1) gene, a KIAA0173 and Tubulin-Tyrosine Ligase LIKE gene, a Mitotic Feedback Control Protein MADP2 Homolog LIKE pseudogene and the last two…	BC098248 // Homo sapiens unc-93 homolog A (C. elegans), mRNA (cDNA clone MGC:119394 IMAGE:40006812), complete cds. // gb // 10 // ---///BC099718 // Homo sapiens unc-93 homolog A (C. elegans), mRNA (cDNA clone MGC:119397 IMAGE:40006815), complete cds. // gb // 10 // ---///BC105635 // Homo sapiens unc-93 homolog A (C. elegans), mRNA (cDNA clone MGC:119395 IMAGE:40006813), complete cds. // gb // 10 …
208297_s_at	0.00451479	228.826	67.7703	0.0245126	-1.57786	-1.60238	0.329334	P	P	P	P	P	P	EVI5	7813	0007049 // cell cycle // inferred from electronic annotation///0007275 // multicellular organismal development // traceable author statement///0008283 // cell proliferation // traceable author statement///0032313 // regulation of Rab GTPase activity // inferred from electronic annotation///0032851 // positive regulation of Rab GTPase activity // inferred from electronic annotation///0051301 // ce…	0005622 // intracellular // inferred from electronic annotation///0005634 // nucleus // inferred from electronic annotation///0005737 // cytoplasm // inferred from electronic annotation///0005815 // microtubule organizing center // inferred from electronic annotation///0005819 // spindle // inferred from electronic annotation///0005856 // cytoskeleton // inferred from electronic annotation	0005097 // Rab GTPase activator activity // inferred from electronic annotation///0005515 // protein binding // inferred from physical interaction	chr1:93089732-93257961 (-) // 88.62 // p22.1	2013-10-23	This probe set was annotated using the Matching Probes based pipeline to a Entrez Gene identifier using 9 transcripts. // false // Matching Probes // A	ENST00000492513 // ensembl // 8 // Cross Hyb Matching Probes///ENST00000492613 // ensembl // 6 // Cross Hyb Matching Probes///OTTHUMT00000030052 // vega // 8 // Cross Hyb Matching Probes///OTTHUMT00000092743 // vega // 6 // Cross Hyb Matching Probes	AB209513(11),AB449875(11),AF008915(11),ENST00000370331(11),ENST00000468580(11),ENST00000491940(11),ENST00000540033(11),ENST00000543509(11),NM_005665(11)	Hs.179747	chr1p22.1	93257961	chr1	88.62	93089732	-		ENSG00000067208///OTTHUMG00000010895	ecotropic viral integration site 5	Human Genome U133 Plus 2.0 Array	February 2009 (Genome Reference Consortium GRCh37)	GO:0007049|GO:0007275|GO:0008283|GO:0032313|GO:0032851|GO:0051301|GO:0005622|GO:0005634|GO:0005737|GO:0005815|GO:0005819|GO:0005856|GO:0005097|GO:0005515	IPR000195 // Rab-GTPase-TBC domain // 4.9E-56///IPR000195 // Rab-GTPase-TBC domain // 5.1E-56		602942		NP_005656	NM_005665	NM_005665	GenBank	Exemplar sequence	Homo sapiens	O60447///Q59FE7///B9A6J0///F5H4R0	gb:NM_005665.1 /DB_XREF=gi:5031932 /GEN=EVI5 /FEA=FLmRNA /CNT=2 /TID=Hs.179747.0 /TIER=FL /STK=0 /UG=Hs.179747 /LL=7813 /DEF=Homo sapiens ecotropic viral integration site 5 (EVI5), mRNA. /PROD=ecotropic viral integration site 5 /FL=gb:AF042345.1 gb:NM_005665.1	AB209513 // Homo sapiens mRNA for ecotropic viral integration site 5 variant protein. // gb // 11 // ---///AB449875 // Homo sapiens EVI5 mRNA for ecotropic viral integration site 5, complete cds. // gb // 11 // ---///AF008915 // Homo sapiens EVI5 homolog mRNA, complete cds. // gb // 11 // ---///AF042345 // Homo sapiens truncated EVI5 (EVI5) mRNA, complete cds. // gb // 11 // ---///ENST00000370331…
233633_at	0.00475537	6.06612	1.5061	-0.043032	-1.94323	-1.9002	0.267906	A	A	A	A	A	A	TBL1XR1	79718	0000122 // negative regulation of transcription from RNA polymerase II promoter // inferred from direct assay///0006351 // transcription, DNA-dependent // inferred from electronic annotation///0007219 // Notch signaling pathway // traceable author statement///0016568 // chromatin modification // inferred from electronic annotation///0043161 // proteasomal ubiquitin-dependent protein catabolic pro…	0000118 // histone deacetylase complex // inferred from direct assay///0005634 // nucleus // inferred from direct assay///0005654 // nucleoplasm // traceable author statement///0005730 // nucleolus // inferred from direct assay///0005876 // spindle microtubule // inferred from direct assay///0017053 // transcriptional repressor complex // inferred from direct assay	0003714 // transcription corepressor activity // inferred from direct assay///0003714 // transcription corepressor activity // inferred from genetic interaction///0005515 // protein binding // inferred from physical interaction///0008013 // beta-catenin binding // inferred from physical interaction///0042393 // histone binding // inferred from direct assay///0044212 // transcription regulatory re…	chr3:176749688-176750764 (-) // 85.36 // q26.32	2013-10-23	This probe set was annotated using the Genome Target Overlap based pipeline to a UniGene identifier using 1 transcripts. // false // Genome Target Overlap // B		AF268194	Hs.307094	chr3q26.32	176750764	chr3	85.36	176749688	-			transducin (beta)-like 1 X-linked receptor 1	Human Genome U133 Plus 2.0 Array	February 2009 (Genome Reference Consortium GRCh37)	GO:0000122|GO:0006351|GO:0007219|GO:0016568|GO:0043161|GO:0044255|GO:0044281|GO:0045893|GO:0045944|GO:0060070|GO:0000118|GO:0005634|GO:0005654|GO:0005730|GO:0005876|GO:0017053|GO:0003714|GO:0003714|GO:0005515|GO:0008013|GO:0042393|GO:0044212|GO:0044212|GO:0047485			608628		NP_078941	NM_024665	AV730887	GenBank	Consensus sequence	Homo sapiens	Q9H2I0///Q9BZK7///B7Z475///Q9H2I4	gb:AV730887 /DB_XREF=gi:10840308 /DB_XREF=AV730887 /CLONE=HTFAAF03 /FEA=mRNA /CNT=6 /TID=Hs.307094.0 /TIER=ConsEnd /STK=0 /UG=Hs.307094 /UG_TITLE=Homo sapiens IRA2 mRNA, partial cds, alternatively spliced	AF268194 // Homo sapiens IRA2 mRNA, partial cds, alternatively spliced. // gb // --- // chr3:176750257-176750764(-)
241663_at	0.00493126	14.8381	1.92345	-0.0943459	-2.93422	-2.83987	0.139673	A	A	A	A	A	A	TCAIM	285343		0005739 // mitochondrion // inferred from direct assay		chr3:44380242-44404173 (-) // 98.18 // p21.31	2013-10-23	This probe set was annotated using the Accession mapped clusters based pipeline to a UniGene identifier using 7 transcripts. // false // Accession mapped clusters // E	uc010him.3 // ucsc_genes // 9 // Negative Strand Matching Probes///uc003cnd.4 // ucsc_genes // 10 // Negative Strand Matching Probes///uc003cne.4 // ucsc_genes // 10 // Negative Strand Matching Probes///AL832473 // gb // 10 // Negative Strand Matching Probes///BC047231 // gb // 9 // Negative Strand Matching Probes///BC101058 // gb // 10 // Negative Strand Matching Probes///BC101059 // gb // 10 //…	BE246204,AV654634,BG493222,BF664727,R85503,R85532,BE244116	Hs.90462	chr3p21.31	44404173	chr3	98.18	44380242	-			T cell activation inhibitor, mitochondrial	Human Genome U133 Plus 2.0 Array	February 2009 (Genome Reference Consortium GRCh37)	GO:0005739					NP_001025010///NP_001025011///NP_776187	NM_001029839///NM_001029840///NM_173826	BF664727	GenBank	Consensus sequence	Homo sapiens	Q8N3R3	gb:BF664727 /DB_XREF=gi:11938622 /DB_XREF=602117831F1 /CLONE=IMAGE:4275247 /FEA=EST /CNT=7 /TID=Hs.90462.0 /TIER=ConsEnd /STK=0 /UG=Hs.90462 /UG_TITLE=ESTs, Weakly similar to C35B8.3 (C.elegans)	AV654634 // /DB_XREF=AV654634 /CLONE=GLCDXH06 // gb // --- // ---///BE244116 // /DB_XREF=TCBAP1E0648 /CLONE=TCBAP0648 // gb // --- // ---///BE246204 // /DB_XREF=TCBAP2E0648 /CLONE=TCBAP0648 // gb // --- // ---///BF664727 // /DB_XREF=602117831F1 /CLONE=IMAGE:4275247 // gb // --- // ---///BG493222 // /DB_XREF=602541908F1 /CLONE=IMAGE:4673113 // gb // --- // ---///R85503 // yt65a10.s1 Homo sapiens c…
206464_at	0.00532639	20.3788	4.77192	0.0221835	-1.93849	-1.96067	0.256909	A	A	A	A	A	A	BMX	660	0006468 // protein phosphorylation // traceable author statement///0006915 // apoptotic process // traceable author statement///0006921 // cellular component disassembly involved in execution phase of apoptosis // traceable author statement///0006950 // response to stress // inferred from electronic annotation///0007155 // cell adhesion // inferred from electronic annotation///0007165 // signal t…	0005737 // cytoplasm // inferred from electronic annotation///0005829 // cytosol // traceable author statement///0032587 // ruffle membrane // inferred from direct assay	0000166 // nucleotide binding // inferred from electronic annotation///0004672 // protein kinase activity // inferred from electronic annotation///0004713 // protein tyrosine kinase activity // traceable author statement///0004715 // non-membrane spanning protein tyrosine kinase activity // inferred from direct assay///0004871 // signal transducer activity // traceable author statement///0005515 …	chrX:15519039-15574652 (+) // 99.39 // p22.2	2013-10-23	This probe set was annotated using the Matching Probes based pipeline to a Entrez Gene identifier using 8 transcripts. // false // Matching Probes // A		AF045459(11),AK291824(11),BC016652(11),ENST00000342014(11),ENST00000348343(11),ENST00000357607(11),NM_001721(11),NM_203281(11)	Hs.27372	chrXp22.2	15574652	chrX	99.39	15519039	+	EC:2.7.10.2	ENSG00000102010///OTTHUMG00000021180	BMX non-receptor tyrosine kinase	Human Genome U133 Plus 2.0 Array	February 2009 (Genome Reference Consortium GRCh37)	GO:0006468|GO:0006915|GO:0006921|GO:0006950|GO:0007155|GO:0007165|GO:0007498|GO:0016310|GO:0035556|GO:0046777|GO:0005737|GO:0005829|GO:0032587|GO:0000166|GO:0004672|GO:0004713|GO:0004715|GO:0004871|GO:0005515|GO:0005524|GO:0005543|GO:0016301|GO:0016740|GO:0016772|GO:0046872	IPR000719 // Protein kinase, catalytic domain // 1.1E-51///IPR000980 // SH2 domain // 3.2E-24///IPR001245 // Serine-threonine/tyrosine-protein kinase catalytic domain // 5.8E-98///IPR001562 // Zinc finger, Btk motif // 1.3E-16///IPR001849 // Pleckstrin homology domain // 7.1E-19		300101		NP_001712///NP_975010	NM_001721///NM_203281	NM_001721	GenBank	Exemplar sequence	Homo sapiens	P51813///A8K709///B2R8Z4	gb:NM_001721.1 /DB_XREF=gi:4502434 /GEN=BMX /FEA=FLmRNA /CNT=17 /TID=Hs.27372.0 /TIER=FL+Stack /STK=8 /UG=Hs.27372 /LL=660 /DEF=Homo sapiens BMX non-receptor tyrosine kinase (BMX), mRNA. /PROD=BMX non-receptor tyrosine kinase /FL=gb:NM_001721.1 gb:AF045459.1	AF045459 // Homo sapiens Etk/Bmx cytosolic tyrosine kinase mRNA, complete cds. // gb // 11 // ---///AK291824 // Homo sapiens cDNA FLJ78081 complete cds, highly similar to Homo sapiens BMX non-receptor tyrosine kinase (BMX), mRNA. // gb // 11 // ---///BC016652 // Homo sapiens BMX non-receptor tyrosine kinase, mRNA (cDNA clone MGC:9071 IMAGE:3919253), complete cds. // gb // 11 // ---///ENST00000342…
218876_at	0.00535504	20.6665	2.88757	-0.266891	-2.93808	-2.67119	0.156997	A	A	A	A	A	A	TPPP3	51673	0001578 // microtubule bundle formation // inferred from direct assay	0005737 // cytoplasm // inferred from electronic annotation///0005856 // cytoskeleton // inferred from electronic annotation///0005874 // microtubule // inferred from electronic annotation	0015631 // tubulin binding // inferred from direct assay	chr16:67423713-67427360 (-) // 96.1 // q22.1	2013-10-23	This probe set was annotated using the Matching Probes based pipeline to a Entrez Gene identifier using 10 transcripts. // false // Matching Probes // A	GENSCAN00000036275 // ensembl // 6 // Cross Hyb Matching Probes///ENST00000561537 // ensembl // 1 // Cross Hyb Matching Probes///OTTHUMT00000421789 // vega // 1 // Cross Hyb Matching Probes	AF078846(11),AF132972(11),BC000691(11),BC037798(11),ENST00000290942(11),ENST00000393957(11),ENST00000562206(10),ENST00000564104(11),NM_015964(11),NM_016140(11)	Hs.279772	chr16q22.1	67427360	chr16	96.1	67423713	-		ENSG00000159713///OTTHUMG00000137516	tubulin polymerization-promoting protein family member 3	Human Genome U133 Plus 2.0 Array	February 2009 (Genome Reference Consortium GRCh37)	GO:0001578|GO:0005737|GO:0005856|GO:0005874|GO:0015631	IPR008907 // P25-alpha // 2.6E-62				NP_057048///NP_057224	NM_015964///NM_016140	NM_016140	GenBank	Exemplar sequence	Homo sapiens	Q9BW30	gb:NM_016140.1 /DB_XREF=gi:7706392 /GEN=LOC51673 /FEA=FLmRNA /CNT=89 /TID=Hs.279772.0 /TIER=FL+Stack /STK=50 /UG=Hs.279772 /LL=51673 /DEF=Homo sapiens brain specific protein (LOC51673), mRNA. /PROD=brain specific protein /FL=gb:NM_015964.1 gb:NM_016140.1 gb:AF078846.1 gb:BC000691.1 gb:AF132972.1	AF078846 // Homo sapiens brain specific protein mRNA, complete cds. // gb // 11 // ---///AF132972 // Homo sapiens CGI-38 protein mRNA, complete cds. // gb // 11 // ---///BC000691 // Homo sapiens tubulin polymerization-promoting protein family member 3, mRNA (cDNA clone MGC:686 IMAGE:3349849), complete cds. // gb // 11 // ---///BC037798 // Homo sapiens tubulin polymerization-promoting protein fami…
204628_s_at	0.00542674	102.549	26.3051	0.0576356	-1.75205	-1.80968	0.285254	P	P	P	P	P	P	ITGB3	3690	0001934 // positive regulation of protein phosphorylation // traceable author statement///0001938 // positive regulation of endothelial cell proliferation // inferred from mutant phenotype///0002576 // platelet degranulation // traceable author statement///0006457 // protein folding // inferred from direct assay///0007044 // cell-substrate junction assembly // inferred from electronic annotation/…	0005634 // nucleus // inferred from direct assay///0005886 // plasma membrane // inferred from direct assay///0005886 // plasma membrane // traceable author statement///0005887 // integral to plasma membrane // traceable author statement///0005925 // focal adhesion // inferred from electronic annotation///0008305 // integrin complex // inferred from direct assay///0016020 // membrane // inferred …	0003756 // protein disulfide isomerase activity // inferred from direct assay///0004872 // receptor activity // inferred from electronic annotation///0005102 // receptor binding // inferred from electronic annotation///0005161 // platelet-derived growth factor receptor binding // traceable author statement///0005515 // protein binding // inferred from physical interaction///0042802 // identical p…	chr17:45331211-45389182 (+) // 95.8 // q21.32	2013-10-23	This probe set was annotated using the Matching Probes based pipeline to a Entrez Gene identifier using 4 transcripts. // false // Matching Probes // A		ENST00000559488(10),M20311(11),M35999(11),NM_000212(10)	Hs.87149	chr17q21.32	45389182	chr17	95.8	45331211	+		ENSG00000259207///OTTHUMG00000171956	integrin, beta 3 (platelet glycoprotein IIIa, antigen CD61)	Human Genome U133 Plus 2.0 Array	February 2009 (Genome Reference Consortium GRCh37)	GO:0001934|GO:0001938|GO:0002576|GO:0006457|GO:0007044|GO:0007155|GO:0007160|GO:0007229|GO:0007275|GO:0007411|GO:0007596|GO:0010595|GO:0010745|GO:0010888|GO:0014909|GO:0019048|GO:0030168|GO:0030168|GO:0030198|GO:0030334|GO:0030949|GO:0032147|GO:0032369|GO:0035295|GO:0042060|GO:0045124|GO:0045715|GO:0050731|GO:0050748|GO:0050900|GO:0060055|GO:0070527|GO:0005634|GO:0005886|GO:0005886|GO:0005887|GO:…	IPR002369 // Integrin beta subunit, N-terminal // 7.0E-185///IPR012896 // Integrin beta subunit, tail // 2.0E-24///IPR013111 // EGF, extracellular // 3.4E-7///IPR013111 // EGF, extracellular // 1.3E-6///IPR013111 // EGF, extracellular // 6.3E-8///IPR014836 // Integrin beta subunit, cytoplasmic domain // 4.4E-27		173470///187800///273800///608446	Integrin-mediated_cell_adhesion_KEGG // GenMAPP	NP_000203	NM_000212	NM_000212	GenBank	Exemplar sequence	Homo sapiens	P05106///F1C630///F1C632///F1C634///F2X0V0///L7UUZ7///L7UW06///Q16157///Q2YFE1	gb:NM_000212.1 /DB_XREF=gi:4557676 /GEN=ITGB3 /FEA=FLmRNA /CNT=66 /TID=Hs.87149.0 /TIER=FL /STK=0 /UG=Hs.87149 /LL=3690 /DEF=Homo sapiens integrin, beta 3 (platelet glycoprotein IIIa, antigen CD61) (ITGB3), mRNA. /PROD=integrin beta chain, beta 3 precursor /FL=gb:J02703.1 gb:M35999.1 gb:M20311.1 gb:NM_000212.1	ENST00000559488 // cdna:known chromosome:GRCh37:17:45331212:45389182:1 gene:ENSG00000259207 gene_biotype:protein_coding transcript_biotype:protein_coding // ensembl // 10 // ---///M20311 // Human platelet membrane glycoprotein IIIa beta subunit mRNA, complete cds. // gb // 11 // ---///M35999 // Human platelet glycoprotein IIIa (GPIIIa) mRNA, complete cds. // gb // 11 // ---///NM_000212 // Homo sa…
201654_s_at	0.00573633	418.674	120.285	-0.182445	-1.82457	-1.64212	0.320384	P	P	P	P	P	P	HSPG2	3339	0001523 // retinoid metabolic process // traceable author statement///0001525 // angiogenesis // inferred from electronic annotation///0001958 // endochondral ossification // inferred from electronic annotation///0002062 // chondrocyte differentiation // inferred from electronic annotation///0005975 // carbohydrate metabolic process // traceable author statement///0006024 // glycosaminoglycan bio…	0005576 // extracellular region // traceable author statement///0005578 // proteinaceous extracellular matrix // inferred from electronic annotation///0005604 // basement membrane // inferred from electronic annotation///0005605 // basal lamina // inferred from electronic annotation///0005615 // extracellular space // inferred from direct assay///0005796 // Golgi lumen // traceable author stateme…	0005509 // calcium ion binding // inferred from electronic annotation///0005515 // protein binding // inferred from physical interaction///0008022 // protein C-terminus binding // inferred from physical interaction///0046872 // metal ion binding // inferred from electronic annotation	chr1:22148739-22222804 (-) // 98.17 // p36.12	2013-10-23	This probe set was annotated using the Matching Probes based pipeline to a Entrez Gene identifier using 4 transcripts. // false // Matching Probes // A	AK126516 // gb // 8 // Cross Hyb Matching Probes///GENSCAN00000036140 // ensembl // 8 // Cross Hyb Matching Probes///ENST00000481644 // ensembl // 6 // Cross Hyb Matching Probes///OTTHUMT00000007777 // vega // 6 // Cross Hyb Matching Probes///uc001bfg.1 // ucsc_genes // 10 // Negative Strand Matching Probes///NM_001013693 // refseq // 10 // Negative Strand Matching Probes///ENST00000344642 // ens…	ENST00000374695(10),ENST00000486901(10),M85289(11),NM_005529(10)	Hs.211573	chr1p36.1-p34	22222804	chr1	98.17	22148739	-		ENSG00000142798///OTTHUMG00000002674	heparan sulfate proteoglycan 2	Human Genome U133 Plus 2.0 Array	February 2009 (Genome Reference Consortium GRCh37)	GO:0001523|GO:0001525|GO:0001958|GO:0002062|GO:0005975|GO:0006024|GO:0006027|GO:0006629|GO:0007420|GO:0007603|GO:0008104|GO:0030198|GO:0030203|GO:0030204|GO:0042157|GO:0044281|GO:0048704|GO:0048738|GO:0060351|GO:0005576|GO:0005578|GO:0005604|GO:0005605|GO:0005615|GO:0005796|GO:0005886|GO:0031012|GO:0031012|GO:0043202|GO:0070062|GO:0005509|GO:0005515|GO:0008022|GO:0046872	IPR000034 // Laminin B type IV // 8.2E-25///IPR000034 // Laminin B type IV // 1.5E-30///IPR000034 // Laminin B type IV // 5.7E-31///IPR000742 // Epidermal growth factor-like domain // 3.3E-9///IPR000742 // Epidermal growth factor-like domain // 6.0E-8///IPR001791 // Laminin G domain // 5.6E-25///IPR001791 // Laminin G domain // 1.4E-31///IPR001791 // Laminin G domain // 1.5E-31///IPR001791 // Lam…		142461///224410///255800		NP_005520	NM_005529	AI991033	GenBank	Consensus sequence	Homo sapiens	P98160///B6EU51///Q2VPA1///Q59EG0///Q8TEU3	gb:AI991033 /DB_XREF=gi:5837930 /DB_XREF=wu36a08.x1 /CLONE=IMAGE:2522102 /FEA=FLmRNA /CNT=238 /TID=Hs.211573.0 /TIER=Stack /STK=8 /UG=Hs.211573 /LL=3339 /UG_GENE=HSPG2 /UG_TITLE=heparan sulfate proteoglycan 2 (perlecan) /FL=gb:M85289.1 gb:NM_005529.2	ENST00000374695 // cdna:known chromosome:GRCh37:1:22148738:22263790:-1 gene:ENSG00000142798 gene_biotype:protein_coding transcript_biotype:protein_coding // ensembl // 10 // ---///ENST00000486901 // cdna:known chromosome:GRCh37:1:22148738:22157206:-1 gene:ENSG00000142798 gene_biotype:protein_coding transcript_biotype:processed_transcript // ensembl // 10 // ---///M85289 // Human heparan sulfate p…
232414_at	0.00609841	6.51618	1.11077	0.12622	-2.21097	-2.33719	0.197895	A	A	A	A	A	A	HEATR1	55127	0006364 // rRNA processing // inferred from electronic annotation///0042254 // ribosome biogenesis // inferred from electronic annotation	0005634 // nucleus // inferred from direct assay///0005730 // nucleolus // inferred from direct assay///0005739 // mitochondrion // inferred from direct assay///0030529 // ribonucleoprotein complex // inferred from electronic annotation	0005515 // protein binding // inferred from physical interaction	chr1:236736847-236738709 (-) // 80.33 // q43	2013-10-23	This probe set was annotated using the Matching Probes based pipeline to a Entrez Gene identifier using 1 transcripts. // false // Matching Probes // A	ENST00000490339 // ensembl // 2 // Cross Hyb Matching Probes///OTTHUMT00000096638 // vega // 2 // Cross Hyb Matching Probes	AK001857(11)	Hs.257300	chr1q43	236738709	chr1	80.33	236736847	-			HEAT repeat containing 1	Human Genome U133 Plus 2.0 Array	February 2009 (Genome Reference Consortium GRCh37)	GO:0006364|GO:0042254|GO:0005634|GO:0005730|GO:0005739|GO:0030529|GO:0005515					NP_060542	NM_018072	AA827672	GenBank	Consensus sequence	Homo sapiens	Q9H583///A2VDI1///B2RWN5///B3KWS1///B4E263///B7ZAU8///Q6P664///Q8N7L7///Q96ES5	gb:AA827672 /DB_XREF=gi:2900113 /DB_XREF=od01d09.s1 /CLONE=IMAGE:1357937 /FEA=mRNA /CNT=10 /TID=Hs.257300.0 /TIER=ConsEnd /STK=1 /UG=Hs.257300 /UG_TITLE=Homo sapiens cDNA FLJ10995 fis, clone PLACE1002170	AK001857 // Homo sapiens cDNA FLJ10995 fis, clone PLACE1002170. // gb // 11 // ---
225767_at	0.0061548	122.941	23.3456	-0.204116	-2.41496	-2.21085	0.216007	P	P	P	A	P	P	RNA45S5	100861532				chr20:26189271-26190500 (-) // 56.13 // p11.1	2013-10-23	This probe set was annotated using the Matching Probes based pipeline to a Entrez Gene identifier using 1 transcripts. // false // Matching Probes // A		NR_046235(11)	Hs.155364		26190500	chr20	56.13	26189271	-			RNA, 45S pre-ribosomal 5	Human Genome U133 Plus 2.0 Array	February 2009 (Genome Reference Consortium GRCh37)							NR_046235	AI825833	GenBank	Consensus sequence	Homo sapiens		gb:AI825833 /DB_XREF=gi:5446504 /DB_XREF=td19b05.x1 /CLONE=IMAGE:2076081 /FEA=EST /CNT=82 /TID=Hs.155364.0 /TIER=Stack /STK=29 /UG=Hs.155364 /UG_TITLE=ESTs, Weakly similar to PIHUB6 salivary proline-rich protein precursor PRB1 (H.sapiens)	NR_046235 // Homo sapiens RNA, 45S pre-ribosomal 5 (RNA45S5), ribosomal RNA. // refseq // 11 // ---
221796_at	0.00649245	120.242	26.7528	-0.0777059	-2.11776	-2.04006	0.243154	P	P	P	P	P	P	NTRK2	4915	0001570 // vasculogenesis // inferred from electronic annotation///0001764 // neuron migration // inferred from sequence or structural similarity///0006468 // protein phosphorylation // inferred from electronic annotation///0007169 // transmembrane receptor protein tyrosine kinase signaling pathway // traceable author statement///0007190 // activation of adenylate cyclase activity // traceable au…	0005768 // endosome // inferred from electronic annotation///0005829 // cytosol // inferred from electronic annotation///0005886 // plasma membrane // inferred from electronic annotation///0005887 // integral to plasma membrane // inferred from direct assay///0009986 // cell surface // inferred from electronic annotation///0010008 // endosome membrane // inferred from electronic annotation///0014…	0000166 // nucleotide binding // inferred from electronic annotation///0004672 // protein kinase activity // inferred from electronic annotation///0004713 // protein tyrosine kinase activity // inferred from electronic annotation///0004714 // transmembrane receptor protein tyrosine kinase activity // inferred from electronic annotation///0005030 // neurotrophin receptor activity // inferred from …	chr9:87426883-87430617 (+) // 88.34 // q21.33	2013-10-23	This probe set was annotated using the Matching Probes based pipeline to a Entrez Gene identifier using 6 transcripts. // false // Matching Probes // A		AF508964(11),AJ420458(9),AL713745(11),ENST00000359847(11),ENST00000395882(11),NM_001007097(11)	Hs.298998	chr9q22.1	87430617	chr9	88.34	87426883	+	EC:2.7.10.1	ENSG00000148053///OTTHUMG00000020120	neurotrophic tyrosine kinase, receptor, type 2	Human Genome U133 Plus 2.0 Array	February 2009 (Genome Reference Consortium GRCh37)	GO:0001570|GO:0001764|GO:0006468|GO:0007169|GO:0007190|GO:0007275|GO:0007399|GO:0007528|GO:0007568|GO:0007612|GO:0007616|GO:0007631|GO:0008284|GO:0010628|GO:0010976|GO:0010996|GO:0014047|GO:0014068|GO:0016310|GO:0019222|GO:0021954|GO:0021987|GO:0030154|GO:0030182|GO:0031547|GO:0032314|GO:0035584|GO:0038179|GO:0042490|GO:0043408|GO:0043410|GO:0043524|GO:0046548|GO:0046777|GO:0046928|GO:0048011|GO:…	IPR000372 // Leucine-rich repeat-containing N-terminal // 4.2E-11///IPR013098 // Immunoglobulin I-set // 5.7E-16///IPR013098 // Immunoglobulin I-set // 1.4E-12		600456///613886		NP_001007098///NP_001018074///NP_001018075///NP_001018076///NP_006171	NM_001007097///NM_001018064///NM_001018065///NM_001018066///NM_006180	AA707199	GenBank	Consensus sequence	Homo sapiens	Q16620///Q5VWE5///Q8WXJ4///Q548C2///Q8WXJ8	gb:AA707199 /DB_XREF=gi:2717117 /DB_XREF=zj32g01.s1 /CLONE=IMAGE:452016 /FEA=EST /CNT=121 /TID=Hs.298998.1 /TIER=Stack /STK=33 /UG=Hs.298998 /UG_TITLE=Homo sapiens, Similar to hypothetical protein FLJ20093, clone MGC:1076, mRNA, complete cds	AF508964 // Homo sapiens protein tyrosine kinase non catalytic form (NTRK2) mRNA, complete cds. // gb // 11 // ---///AJ420458 // Homo sapiens mRNA full length insert cDNA clone EUROIMAGE 1630957. // gb // 9 // ---///AL713745 // Homo sapiens mRNA; cDNA DKFZp761J0523 (from clone DKFZp761J0523). // gb // 11 // ---///ENST00000359847 // cdna:known chromosome:GRCh37:9:87285575:87430617:1 gene:ENSG00000…
236108_at	0.00649661	22.5033	3.40062	-0.0482213	-2.70148	-2.65326	0.158961	A	A	A	A	A	A	EPG5	57724	0006914 // autophagy // inferred from electronic annotation			chr18:43429175-43429981 (-) // 69.6 // q12.3	2013-10-23	This probe set was annotated using the Matching Probes based pipeline to a Entrez Gene identifier using 3 transcripts. // false // Matching Probes // A		ENST00000282041(11),ENST00000590854(11),NM_020964(11)	Hs.132109	chr18q12.3	43429981	chr18	69.6	43429175	-		ENSG00000152223///OTTHUMG00000132626	ectopic P-granules autophagy protein 5 homolog (C. elegans)	Human Genome U133 Plus 2.0 Array	February 2009 (Genome Reference Consortium GRCh37)	GO:0006914			242840///615068		NP_066015	NM_020964	AV702202	GenBank	Consensus sequence	Homo sapiens	Q9HCE0///K7ENS1///Q9BTI0///Q9BYJ3///Q8N401	gb:AV702202 /DB_XREF=gi:10718532 /DB_XREF=AV702202 /CLONE=ADBBLG06 /FEA=EST /CNT=9 /TID=Hs.132109.0 /TIER=ConsEnd /STK=0 /UG=Hs.132109 /UG_TITLE=ESTs	ENST00000282041 // cdna:known chromosome:GRCh37:18:43427574:43547240:-1 gene:ENSG00000152223 gene_biotype:protein_coding transcript_biotype:protein_coding // ensembl // 11 // ---///ENST00000590854 // cdna:known chromosome:GRCh37:18:43427574:43447715:-1 gene:ENSG00000152223 gene_biotype:protein_coding transcript_biotype:protein_coding // ensembl // 11 // ---///NM_020964 // Homo sapiens ectopic P-g…
215092_s_at	0.00653317	234.019	60.2731	0.0734531	-1.72582	-1.79927	0.287319	P	P	P	P	P	P	NFAT5	10725	0001816 // cytokine production // inferred from electronic annotation///0006351 // transcription, DNA-dependent // inferred from electronic annotation///0006355 // regulation of transcription, DNA-dependent // inferred from electronic annotation///0006366 // transcription from RNA polymerase II promoter // traceable author statement///0007165 // signal transduction // non-traceable author stateme…	0005634 // nucleus // inferred from electronic annotation///0005737 // cytoplasm // inferred from electronic annotation	0003677 // DNA binding // inferred from electronic annotation///0003700 // sequence-specific DNA binding transcription factor activity // inferred from electronic annotation///0005515 // protein binding // inferred from physical interaction	chr16:69660303-69729590 (+) // 95.0 // q22.1	2013-10-23	This probe set was annotated using the Matching Probes based pipeline to a Entrez Gene identifier using 20 transcripts. // false // Matching Probes // A		AF089824(11),AF134870(11),AF163836(11),AF346509(11),BC131509(11),BC146765(11),ENST00000349945(11),ENST00000354436(11),ENST00000393742(11),ENST00000426654(11),ENST00000432919(11),ENST00000565301(11),ENST00000566899(11),ENST00000567239(11),NM_001113178(11),NM_006599(11),NM_138713(11),NM_138714(11),NM_173214(11),NM_173215(11)	Hs.86998	chr16q22.1	69729590	chr16	95	69660303	+		ENSG00000102908///OTTHUMG00000137572	nuclear factor of activated T-cells 5, tonicity-responsive	Human Genome U133 Plus 2.0 Array	February 2009 (Genome Reference Consortium GRCh37)	GO:0001816|GO:0006351|GO:0006355|GO:0006366|GO:0007165|GO:0007588|GO:0010628|GO:0045944|GO:0070884|GO:0005634|GO:0005737|GO:0003677|GO:0003700|GO:0005515	IPR011539 // Rel homology domain // 2.8E-24///IPR011539 // Rel homology domain // 2.8E-24///IPR011539 // Rel homology domain // 2.6E-24		604708		NP_001106649///NP_006590///NP_619727///NP_619728///NP_775321///NP_775322	NM_001113178///NM_006599///NM_138713///NM_138714///NM_173214///NM_173215	AJ005683	GenBank	Consensus sequence	Homo sapiens	O94916///Q7LA65///F6X8W2///J3QKS5///Q9UE63	gb:AJ005683.1 /DB_XREF=gi:6900107 /FEA=mRNA /CNT=8 /TID=Hs.86998.2 /TIER=ConsEnd /STK=1 /UG=Hs.86998 /LL=10725 /UG_GENE=NFAT5 /UG_TITLE=nuclear factor of activated T-cells 5, tonicity-responsive /DEF=Homo sapiens mRNA for repeated sequence CAG-8-man-kl.	AF089824 // Homo sapiens tonicity-responsive enhancer-binding protein mRNA, complete cds. // gb // 11 // ---///AF134870 // Homo sapiens transcription factor NFAT5 mRNA, complete cds. // gb // 11 // ---///AF163836 // Homo sapiens transcription factor NFAT5 isoform b (NFAT5) mRNA, complete cds. // gb // 11 // ---///AF346509 // Homo sapiens nuclear factor of activated T-cells (NFAT5) mRNA, complete …
214353_at	0.00657385	12.4686	3.4506	-0.236547	-1.9451	-1.70856	0.305966	A	A	A	A	A	A						chr22:46756707-46757266 (+) // 66.73 // q13.31	2013-10-23	This probe set was annotated using the Accession mapped clusters based pipeline to a UniGene identifier using 13 transcripts. // false // Accession mapped clusters // E	uc003bhw.1 // ucsc_genes // 11 // Negative Strand Matching Probes///AF231024 // gb // 11 // Negative Strand Matching Probes///NM_014246 // refseq // 11 // Negative Strand Matching Probes///ENST00000262738 // ensembl // 11 // Negative Strand Matching Probes///OTTHUMT00000318037 // vega // 11 // Negative Strand Matching Probes	AI339958,AA810042,AA883499,AI225123,AI275081,C21005,AA835666,AA828107,AA831251,AW103136,AI565273,AA936416,AW241864	Hs.252387		46757266	chr22	66.73	46756707	+				Human Genome U133 Plus 2.0 Array	February 2009 (Genome Reference Consortium GRCh37)								AW241864	GenBank	Consensus sequence	Homo sapiens		gb:AW241864 /DB_XREF=gi:6575618 /DB_XREF=xn76b12.x1 /CLONE=IMAGE:2700383 /FEA=EST /CNT=13 /TID=Hs.252387.1 /TIER=Stack /STK=12 /UG=Hs.252387 /LL=9620 /UG_GENE=CELSR1 /UG_TITLE=cadherin, EGF LAG seven-pass G-type receptor 1, flamingo (Drosophila) homolog	AA810042 // od11h07.s1 Homo sapiens cDNA, 3' end /clone=IMAGE-1367677 /clone_end=3' /gb=AA810042 /gi=2879448 /ug=Hs.123043 /len=274 // gb // --- // ---///AA810042 // /DB_XREF=od11h07.s1 /CLONE=IMAGE:1367677 // gb // --- // ---///AA828107 // od03c08.s1 Homo sapiens cDNA /clone=IMAGE-1358126 /gb=AA828107 /gi=2900470 /ug=Hs.123043 /len=242 // gb // --- // ---///AA828107 // /DB_XREF=od03c08.s1 /CLONE…
219529_at	0.00659766	6.19132	1.36754	-0.227962	-2.28322	-2.05526	0.240605	A	A	A	A	A	A	CLIC3	9022	0006810 // transport // inferred from electronic annotation///0006811 // ion transport // inferred from electronic annotation///0006821 // chloride transport // inferred from mutant phenotype///0007165 // signal transduction // traceable author statement///0034765 // regulation of ion transmembrane transport // inferred from electronic annotation	0005634 // nucleus // inferred from direct assay///0005737 // cytoplasm // inferred from direct assay///0016020 // membrane // inferred from electronic annotation///0016021 // integral to membrane // inferred from electronic annotation///0034707 // chloride channel complex // inferred from electronic annotation	0005216 // ion channel activity // inferred from electronic annotation///0005244 // voltage-gated ion channel activity // inferred from electronic annotation///0005247 // voltage-gated chloride channel activity // inferred from electronic annotation///0005254 // chloride channel activity // inferred from mutant phenotype///0005515 // protein binding // inferred from physical interaction	chr9:139889087-139890211 (-) // 91.41 // q34.3	2013-10-23	This probe set was annotated using the Matching Probes based pipeline to a Entrez Gene identifier using 7 transcripts. // false // Matching Probes // A		AF102166(11),BC007012(11),CR542066(11),ENST00000473911(11),ENST00000480181(11),ENST00000494426(11),NM_004669(11)	Hs.64746	chr9q34.3	139890211	chr9	91.41	139889087	-		ENSG00000169583///OTTHUMG00000020954	chloride intracellular channel 3	Human Genome U133 Plus 2.0 Array	February 2009 (Genome Reference Consortium GRCh37)	GO:0006810|GO:0006811|GO:0006821|GO:0007165|GO:0034765|GO:0005634|GO:0005737|GO:0016020|GO:0016021|GO:0034707|GO:0005216|GO:0005244|GO:0005247|GO:0005254|GO:0005515			606533		NP_004660	NM_004669	NM_004669	GenBank	Exemplar sequence	Homo sapiens	O95833///Q6FGP1///Q5SQ17	gb:NM_004669.1 /DB_XREF=gi:4758005 /GEN=CLIC3 /FEA=FLmRNA /CNT=49 /TID=Hs.64746.0 /TIER=FL /STK=0 /UG=Hs.64746 /LL=9022 /DEF=Homo sapiens chloride intracellular channel 3 (CLIC3), mRNA. /PROD=chloride intracellular channel 3 /FL=gb:AF102166.1 gb:NM_004669.1	AF102166 // Homo sapiens intracellular chloride channel CLIC3 (CLIC3) mRNA, complete cds. // gb // 11 // ---///BC007012 // Homo sapiens chloride intracellular channel 3, mRNA (cDNA clone MGC:12337 IMAGE:3996920), complete cds. // gb // 11 // ---///CR542066 // Homo sapiens full open reading frame cDNA clone RZPDo834H0536D for gene CLIC3, chloride intracellular channel 3; complete cds, without stop…
1553191_at	0.00666417	93.1658	16.6873	0.159406	-2.19225	-2.35165	0.195922	P	P	P	P	P	P	DST	667	0000226 // microtubule cytoskeleton organization // inferred from direct assay///0001707 // mesoderm formation // inferred from electronic annotation///0006620 // posttranslational protein targeting to membrane // inferred from electronic annotation///0006810 // transport // inferred from electronic annotation///0006928 // cellular component movement // inferred from electronic annotation///00070…	0005604 // basement membrane // traceable author statement///0005634 // nucleus // inferred from direct assay///0005635 // nuclear envelope // inferred from electronic annotation///0005737 // cytoplasm // inferred from direct assay///0005737 // cytoplasm // inferred from sequence or structural similarity///0005783 // endoplasmic reticulum // inferred from electronic annotation///0005789 // endopl…	0003779 // actin binding // inferred from electronic annotation///0005178 // integrin binding // inferred from physical interaction///0005509 // calcium ion binding // inferred from electronic annotation///0005515 // protein binding // inferred from physical interaction///0005524 // ATP binding // inferred from electronic annotation///0008017 // microtubule binding // inferred from electronic ann…	chr6:56468568-56507688 (-) // 99.01 // p12.1	2013-10-23	This probe set was annotated using the Matching Probes based pipeline to a Entrez Gene identifier using 13 transcripts. // true // Matching Probes // A		uc021zax.1(11),AF400227(11),GENSCAN00000010030(11),ENST00000361203(11),ENST00000439203(11),ENST00000370754(11),ENST00000370769(11),ENST00000446842(11),ENST00000312431(11),OTTHUMT00000041021(11),OTTHUMT00000041028(11)	Hs.198689	chr6p12.1	56507688	chr6	99.01	56468568	-		ENSG00000151914///OTTHUMG00000014913	dystonin	Human Genome U133 Plus 2.0 Array	February 2009 (Genome Reference Consortium GRCh37)	GO:0000226|GO:0001707|GO:0006620|GO:0006810|GO:0006928|GO:0007010|GO:0007050|GO:0007155|GO:0007163|GO:0007229|GO:0007409|GO:0008090|GO:0009611|GO:0016055|GO:0030011|GO:0030177|GO:0030198|GO:0031110|GO:0031122|GO:0031581|GO:0045104|GO:0045104|GO:0045104|GO:0048870|GO:0055085|GO:0005604|GO:0005634|GO:0005635|GO:0005737|GO:0005737|GO:0005783|GO:0005789|GO:0005829|GO:0005856|GO:0005874|GO:0005882|GO:…	IPR001101 // Plectin repeat // 2.2E-11///IPR001101 // Plectin repeat // 1.5E-11///IPR001101 // Plectin repeat // 3.5E-17///IPR001101 // Plectin repeat // 4.2E-9///IPR001101 // Plectin repeat // 6.2E-10///IPR001101 // Plectin repeat // 4.0E-11///IPR001101 // Plectin repeat // 2.8E-11///IPR001101 // Plectin repeat // 6.3E-17///IPR001101 // Plectin repeat // 7.6E-9///IPR001101 // Plectin repeat // 1…		113810///614653		NP_001138241///NP_001138242///NP_001714///NP_056363///NP_899236///XP_003403486///XP_003403841///XP_003960412	NM_001144769///NM_001144770///NM_001144771///NM_001723///NM_015548///NM_020388///NM_183380///XM_003403438///XM_003403793///XM_003960363	NM_020388	GenBank	Consensus sequence	Homo sapiens	Q03001///F6QMI7///J3QTQ0///E7ERU2///E9PEB9///F8W9J4///Q8WXY3///E7ESK0///Q5T0V7///B4DGY0///B4DSS9///Q6P0N6///Q86T18///Q9BSP9	gb:NM_020388.2 /DB_XREF=gi:20357503 /GEN=BPAG1 /TID=Hs2.198689.2 /CNT=18 /FEA=FLmRNA /TIER=FL /STK=1 /LL=667 /UG=Hs.198689 /DEF=Homo sapiens bullous pemphigoid antigen 1, 230240kDa (BPAG1), transcript variant 1eB, mRNA. /PROD=bullous pemphigoid antigen 1 isoform 1eBprecursor /FL=gb:NM_020388.2	AF400227 // Homo sapiens bullous pemphigoid antigen 1 eB (BPAG1) mRNA, partial cds. // gb // 11 // ---///ENST00000312431 // cdna:known chromosome:GRCh37:6:56322787:56707943:-1 gene:ENSG00000151914 gene_biotype:protein_coding transcript_biotype:protein_coding // ensembl // 11 // ---///ENST00000361203 // cdna:novel chromosome:GRCh37:6:56323766:56707951:-1 gene:ENSG00000151914 gene_biotype:protein_c…
242187_s_at	0.00679673	5.53024	1.08889	0.187015	-1.95603	-2.14304	0.226401	A	A	A	A	A	A	TNRC18	84629			0003677 // DNA binding // inferred from electronic annotation	chr7:57060091-57060619 (+) // 85.42 // p11.2///chr7:5363854-5364382 (-) // 87.31 // p22.1///chr7:63044425-63044953 (-) // 85.42 // q11.21	2013-10-23	This probe set was annotated using the Matching Probes based pipeline to a Entrez Gene identifier using 5 transcripts. // false // Matching Probes // A	GENSCAN00000018861 // ensembl // 8 // Cross Hyb Matching Probes///GENSCAN00000030586 // ensembl // 8 // Cross Hyb Matching Probes///GENSCAN00000051591 // ensembl // 8 // Cross Hyb Matching Probes///ENST00000441896 // ensembl // 8 // Cross Hyb Matching Probes///ENST00000417666 // ensembl // 8 // Cross Hyb Matching Probes///ENST00000564052 // ensembl // 8 // Cross Hyb Matching Probes///OTTHUMT00000…	ENST00000399537(11),ENST00000430969(11),ENST00000455076(11),ENST00000497663(11),NM_001080495(11)	Hs.144659	chr7p22.1	57060619	chr7	85.42	57060091	+		ENSG00000182095///OTTHUMG00000151831	trinucleotide repeat containing 18	Human Genome U133 Plus 2.0 Array	February 2009 (Genome Reference Consortium GRCh37)	GO:0003677	IPR001025 // Bromo adjacent homology (BAH) domain // 2.8E-13				NP_001073964	NM_001013722///NM_001080495	AW297527	GenBank	Consensus sequence	Homo sapiens	O15417///H7C177///H9KVB4///C9J9K1///H7C3U5///A3KMH2///B9EIL0///Q6YL37	gb:AW297527 /DB_XREF=gi:6704163 /DB_XREF=UI-H-BW0-aja-e-07-0-UI.s1 /CLONE=IMAGE:2731116 /FEA=EST /CNT=7 /TID=Hs.144659.0 /TIER=ConsEnd /STK=1 /UG=Hs.144659 /UG_TITLE=ESTs	ENST00000399537 // cdna:known chromosome:GRCh37:7:5346421:5463177:-1 gene:ENSG00000182095 gene_biotype:protein_coding transcript_biotype:protein_coding // ensembl // 11 // ---///ENST00000430969 // cdna:known chromosome:GRCh37:7:5346431:5463177:-1 gene:ENSG00000182095 gene_biotype:protein_coding transcript_biotype:protein_coding // ensembl // 11 // ---///ENST00000455076 // cdna:putative chromosome…
211359_s_at	0.00730196	12.2353	2.27993	0.0376045	-2.23612	-2.27372	0.206796	A	A	A	A	A	A	OPRM1	4988	0007165 // signal transduction // inferred from electronic annotation///0007186 // G-protein coupled receptor signaling pathway // inferred from electronic annotation///0007187 // G-protein coupled receptor signaling pathway, coupled to cyclic nucleotide second messenger // traceable author statement///0007191 // adenylate cyclase-activating dopamine receptor signaling pathway // inferred from el…	0005737 // cytoplasm // inferred from electronic annotation///0005783 // endoplasmic reticulum // traceable author statement///0005794 // Golgi apparatus // traceable author statement///0005886 // plasma membrane // traceable author statement///0005887 // integral to plasma membrane // traceable author statement///0016020 // membrane // inferred from electronic annotation///0016021 // integral to…	0001965 // G-protein alpha-subunit binding // inferred from direct assay///0004871 // signal transducer activity // inferred from electronic annotation///0004930 // G-protein coupled receptor activity // inferred from sequence or structural similarity///0004979 // beta-endorphin receptor activity // inferred from mutant phenotype///0004985 // opioid receptor activity // inferred from electronic a…	chr6:154360483-154412717 (+) // 99.59 // q25.2	2013-10-23	This probe set was annotated using the Matching Probes based pipeline to a Entrez Gene identifier using 62 transcripts. // false // Matching Probes // A		AY036622(11),AY036623(11),AY195733(11),AY225404(11),AY309001(11),AY309005(11),AY309006(11),AY309007(11),AY309008(11),AY309009(11),AY364230(11),AY364890(11),AY521028(11),BC074927(11),ENST00000229768(11),ENST00000330432(11),ENST00000337049(11),ENST00000360422(11),ENST00000414028(11),ENST00000419506(11),ENST00000428397(11),ENST00000434900(11),ENST00000435918(11),ENST00000452687(11),ENST00000518759(1…	Hs.2353	chr6q24-q25	154412717	chr6	99.59	154360483	+		ENSG00000112038///OTTHUMG00000015870	opioid receptor, mu 1	Human Genome U133 Plus 2.0 Array	February 2009 (Genome Reference Consortium GRCh37)	GO:0007165|GO:0007186|GO:0007187|GO:0007191|GO:0007193|GO:0007194|GO:0007200|GO:0007204|GO:0007600|GO:0007610|GO:0007626|GO:0008285|GO:0019233|GO:0033554|GO:0038003|GO:0043950|GO:0043951|GO:0045019|GO:0045429|GO:0048149|GO:0050769|GO:0050795|GO:0051481|GO:0061358|GO:0070374|GO:0071315|GO:0071315|GO:2000310|GO:0005737|GO:0005783|GO:0005794|GO:0005886|GO:0005887|GO:0016020|GO:0016021|GO:0001965|GO:…	IPR000276 // G protein-coupled receptor, rhodopsin-like // 1.1E-68///IPR000276 // G protein-coupled receptor, rhodopsin-like // 3.8E-64///IPR000276 // G protein-coupled receptor, rhodopsin-like // 3.8E-66///IPR000276 // G protein-coupled receptor, rhodopsin-like // 6.2E-69///IPR000276 // G protein-coupled receptor, rhodopsin-like // 5.8E-69///IPR000276 // G protein-coupled receptor, rhodopsin-lik…		600018	GPCRDB_Class_A_Rhodopsin-like // GenMAPP///Peptide_GPCRs // GenMAPP	NP_000905///NP_001008503///NP_001008504///NP_001008505///NP_001138751///NP_001138752///NP_001138753///NP_001138754///NP_001138755///NP_001138756///NP_001138757///NP_001138758///NP_001138759	NM_000914///NM_001008503///NM_001008504///NM_001008505///NM_001145279///NM_001145280///NM_001145281///NM_001145282///NM_001145283///NM_001145284///NM_001145285///NM_001145286///NM_001145287	U12569	GenBank	Exemplar sequence	Homo sapiens	P35372///G8XRH5///C7E9I8///E7EWZ3///L0E130///B8K2Q5///Q71V90///Q7Z6A5///C9E9Z9///C9EA00///G8XRH4	gb:U12569.1 /DB_XREF=gi:607911 /GEN=MOR1 /FEA=FLmRNA /CNT=2 /TID=Hs.2353.1 /TIER=FL /STK=0 /UG=Hs.2353 /LL=4988 /DEF=Human mu opioid receptor variant (MOR1) mRNA, complete cds. /PROD=mu opioid receptor variant /FL=gb:U12569.1	AY036622 // Homo sapiens mu opioid receptor variant MOR-1R (OPRM) mRNA, complete cds, alternatively spliced. // gb // 11 // ---///AY036623 // Homo sapiens mu opioid receptor variant MOR-1C (OPRM) mRNA, complete cds, alternatively spliced. // gb // 11 // ---///AY195733 // Homo sapiens mu3 opiate receptor mRNA, complete cds, alternatively spliced. // gb // 11 // ---///AY225404 // Homo sapiens cell-…
239590_x_at	0.0073113	8.23042	1.47816	-0.0637077	-2.4348	-2.37109	0.1933	A	A	A	A	A	A	FAM95B1	100133036				chr9:42471324-42471714 (+) // 76.37 // p12///chr9:69478751-69479141 (+) // 76.12 // q21.11///chr9:43030188-43030578 (-) // 76.37 // p12///chr9:66366756-66367146 (-) // 75.87 // q13///chr9:44019319-44019709 (-) // 75.87 // p11.2	2013-10-23	This probe set was annotated using the Genome Target Overlap based pipeline to a Entrez Gene identifier using 5 transcripts. // false // Genome Target Overlap // B	TCONS_l2_00014693-XLOC_l2_008133 // broad-tucp // 1 // Cross Hyb Matching Probes///ENST00000570250 // ensembl // 1 // Cross Hyb Matching Probes///ENST00000426492 // ensembl // 1 // Cross Hyb Matching Probes///ENST00000586273 // ensembl // 1 // Cross Hyb Matching Probes///ENST00000593047 // ensembl // 1 // Cross Hyb Matching Probes///ENST00000590863 // ensembl // 1 // Cross Hyb Matching Probes///E…	AK125850,AL833349,ENST00000455995,ENST00000591605,ENST00000592873	Hs.309309	chr9p12	42471714	chr9	76.37	42471324	+		ENSG00000223839///ENSG00000224106///ENSG00000230635///ENSG00000235327///OTTHUMG00000058623///OTTHUMG00000066795///OTTHUMG00000067253///OTTHUMG00000067335	family with sequence similarity 95, member B1	Human Genome U133 Plus 2.0 Array	February 2009 (Genome Reference Consortium GRCh37)							NR_026759	AA864338	GenBank	Consensus sequence	Homo sapiens		gb:AA864338 /DB_XREF=gi:3051203 /DB_XREF=oh56h01.s1 /CLONE=IMAGE:1470673 /FEA=EST /CNT=4 /TID=Hs.309309.0 /TIER=ConsEnd /STK=4 /UG=Hs.309309 /UG_TITLE=ESTs	AK125850 // Homo sapiens cDNA FLJ43862 fis, clone TESTI4007775. // gb // --- // chr9:43030439-43035584(-)///AK125850 // Homo sapiens cDNA FLJ43862 fis, clone TESTI4007775. // gb // --- // chr9:69473744-69478890(+)///AK125850 // Homo sapiens cDNA FLJ43862 fis, clone TESTI4007775. // gb // --- // chr9:42466316-42471463(+)///AL833349 // Homo sapiens mRNA; cDNA DKFZp686P0734 (from clone DKFZp686P0734…
236209_at	0.00739972	7.41828	1.37944	0.11219	-2.1264	-2.23859	0.211893	A	A	A	A	A	A						chr1:143166343-143167002 (+) // 55.39 // q21.1///chr1:142669886-142670546 (+) // 54.48 // q21.1///chr1:143420959-143421617 (-) // 54.32 // q21.1///chr4:49581862-49582522 (-) // 54.78 // p11	2013-10-23	This probe set was annotated using the Genome Target Overlap based pipeline to a UniGene identifier using 1 transcripts. // false // Genome Target Overlap // B		AK056396	Hs.121866		143167002	chr1	55.39	143166343	+				Human Genome U133 Plus 2.0 Array	February 2009 (Genome Reference Consortium GRCh37)								BF446127	GenBank	Consensus sequence	Homo sapiens		gb:BF446127 /DB_XREF=gi:11511265 /DB_XREF=7p32f11.x1 /CLONE=IMAGE:3647756 /FEA=EST /CNT=9 /TID=Hs.121866.0 /TIER=ConsEnd /STK=1 /UG=Hs.121866 /UG_TITLE=ESTs	AK056396 // Homo sapiens cDNA FLJ31834 fis, clone NT2RP6000140. // gb // --- // chr1:143421157-143467614(-)///AK056396 // Homo sapiens cDNA FLJ31834 fis, clone NT2RP6000140. // gb // --- // chr1:142618812-142670346(+)///BC070106 // Homo sapiens cDNA clone IMAGE:30343207. // gb // --- // chr1:143421157-143467651(-)///BC070106 // Homo sapiens cDNA clone IMAGE:30343207. // gb // --- // chr1:14311905…
235660_at	0.00770271	16.5191	3.39097	-0.224152	-2.35014	-2.12599	0.229094	P	A	A	A	A	A						chr11:130742354-130742934 (-) // 78.38 // q24.3	2013-10-23	This probe set was annotated using the Genome Target Overlap based pipeline to a NONCODE identifier using 1 transcripts. // false // Genome Target Overlap // B		n345157	Hs.292350		130742934	chr11	78.38	130742354	-				Human Genome U133 Plus 2.0 Array	February 2009 (Genome Reference Consortium GRCh37)								AW970002	GenBank	Consensus sequence	Homo sapiens		gb:AW970002 /DB_XREF=gi:8159847 /DB_XREF=EST382081 /FEA=EST /CNT=11 /TID=Hs.292350.0 /TIER=ConsEnd /STK=0 /UG=Hs.292350 /UG_TITLE=ESTs	n345157 // accn=NULL class=lincRNA name=Human lincRNA ref=Scripture Reconstruction LincRNAs By Luo transcriptId=linc_luo_706 cpcScore=-1.2936500 cnci=-0.3024516 // noncode // --- // chr11:130731860-130744709(-)
244852_at	0.00791995	87.8183	23.1945	0.180452	-1.61457	-1.79502	0.288167	P	P	P	P	A	P	DSEL	92126		0016020 // membrane // inferred from electronic annotation///0016021 // integral to membrane // inferred from electronic annotation	0008146 // sulfotransferase activity // inferred from electronic annotation///0016853 // isomerase activity // inferred from electronic annotation	chr18:65181649-65182616 (-) // 99.28 // q22.1	2013-10-23	This probe set was annotated using the Matching Probes based pipeline to a Entrez Gene identifier using 3 transcripts. // false // Matching Probes // A	uc021ulg.1 // ucsc_genes // 2 // Cross Hyb Matching Probes///AF480435 // gb // 8 // Cross Hyb Matching Probes///BC117325 // gb // 3 // Cross Hyb Matching Probes///GENSCAN00000045402 // ensembl // 1 // Cross Hyb Matching Probes///GENSCAN00000051361 // ensembl // 1 // Cross Hyb Matching Probes	ENST00000310045(9),ENST00000572659(9),NM_032160(9)	Hs.143321	chr18q22.1	65182616	chr18	99.28	65181649	-		ENSG00000171451///ENSG00000262102///OTTHUMG00000132804///OTTHUMG00000174924	dermatan sulfate epimerase-like	Human Genome U133 Plus 2.0 Array	February 2009 (Genome Reference Consortium GRCh37)	GO:0016020|GO:0016021|GO:0008146|GO:0016853	IPR000863 // Sulfotransferase domain // 2.3E-13		611125		NP_115536	NM_032160	AU119545	GenBank	Consensus sequence	Homo sapiens	Q8IZU8///Q9HAD7	gb:AU119545 /DB_XREF=gi:10934780 /DB_XREF=AU119545 /CLONE=HEMBA1006067 /FEA=EST /CNT=6 /TID=Hs.143321.0 /TIER=ConsEnd /STK=0 /UG=Hs.143321 /UG_TITLE=ESTs	ENST00000310045 // cdna:known chromosome:GRCh37:18:65173819:65184217:-1 gene:ENSG00000171451 gene_biotype:protein_coding transcript_biotype:protein_coding // ensembl // 9 // ---///ENST00000572659 // cdna:known chromosome:GRCh37:HSCHR18_2_CTG2:65243268:65253666:-1 gene:ENSG00000262102 gene_biotype:protein_coding transcript_biotype:protein_coding // ensembl // 9 // ---///NM_032160 // Homo sapiens d…
204223_at	0.00797335	10.4222	2.75245	0.0471745	-1.71134	-1.75851	0.295552	A	A	A	A	A	A	PRELP	5549	0001501 // skeletal system development // traceable author statement///0005975 // carbohydrate metabolic process // traceable author statement///0007569 // cell aging // inferred from electronic annotation///0018146 // keratan sulfate biosynthetic process // traceable author statement///0030203 // glycosaminoglycan metabolic process // traceable author statement///0042339 // keratan sulfate metab…	0005576 // extracellular region // traceable author statement///0005578 // proteinaceous extracellular matrix // inferred from electronic annotation///0005796 // Golgi lumen // traceable author statement///0031012 // extracellular matrix // inferred from direct assay///0031012 // extracellular matrix // inferred from sequence or structural similarity///0043202 // lysosomal lumen // traceable auth…	0005201 // extracellular matrix structural constituent // inferred from electronic annotation///0005515 // protein binding // inferred from electronic annotation///0008201 // heparin binding // inferred from electronic annotation	chr1:203444955-203456286 (+) // 99.42 // q32.1	2013-10-23	This probe set was annotated using the Matching Probes based pipeline to a Entrez Gene identifier using 5 transcripts. // false // Matching Probes // A	AF190164 // gb // 6 // Cross Hyb Matching Probes///CR541787 // gb // 7 // Cross Hyb Matching Probes///CR542270 // gb // 7 // Cross Hyb Matching Probes///GENSCAN00000017425 // ensembl // 7 // Cross Hyb Matching Probes	BC032498(10),ENST00000343110(10),NM_002725(10),NM_201348(10),U29089(11)	Hs.76494	chr1q32	203456286	chr1	99.42	203444955	+		ENSG00000188783///OTTHUMG00000035911	proline/arginine-rich end leucine-rich repeat protein	Human Genome U133 Plus 2.0 Array	February 2009 (Genome Reference Consortium GRCh37)	GO:0001501|GO:0005975|GO:0007569|GO:0018146|GO:0030203|GO:0042339|GO:0042340|GO:0044281|GO:0005576|GO:0005578|GO:0005796|GO:0031012|GO:0031012|GO:0043202|GO:0005201|GO:0005515|GO:0008201	IPR000372 // Leucine-rich repeat-containing N-terminal // 5.0E-10///IPR001611 // Leucine-rich repeat // 1.1E-5///IPR001611 // Leucine-rich repeat // 1.8E-6///IPR001611 // Leucine-rich repeat // 1.8E-4///IPR001611 // Leucine-rich repeat // 1.2E-4///IPR001611 // Leucine-rich repeat // 6.1E-5		601914		NP_002716///NP_958505	NM_002725///NM_201348	NM_002725	GenBank	Exemplar sequence	Homo sapiens	P51888///Q7Z4B2///Q6FHG6	gb:NM_002725.1 /DB_XREF=gi:4506040 /GEN=PRELP /FEA=FLmRNA /CNT=102 /TID=Hs.76494.0 /TIER=FL+Stack /STK=61 /UG=Hs.76494 /LL=5549 /DEF=Homo sapiens proline arginine-rich end leucine-rich repeat protein (PRELP), mRNA. /PROD=proline arginine-rich end leucine-rich repeatprotein /FL=gb:U29089.1 gb:NM_002725.1	BC032498 // Homo sapiens proline/arginine-rich end leucine-rich repeat protein, mRNA (cDNA clone MGC:45323 IMAGE:5222817), complete cds. // gb // 10 // ---///ENST00000343110 // cdna:known chromosome:GRCh37:1:203444956:203460480:1 gene:ENSG00000188783 gene_biotype:protein_coding transcript_biotype:protein_coding // ensembl // 10 // ---///NM_002725 // Homo sapiens proline/arginine-rich end leucine-…
212253_x_at	0.00818783	128.189	19.8223	0.221342	-2.35259	-2.57393	0.167946	P	P	P	A	P	A	DST	667	0000226 // microtubule cytoskeleton organization // inferred from direct assay///0001707 // mesoderm formation // inferred from electronic annotation///0006620 // posttranslational protein targeting to membrane // inferred from electronic annotation///0006810 // transport // inferred from electronic annotation///0006928 // cellular component movement // inferred from electronic annotation///00070…	0005604 // basement membrane // traceable author statement///0005634 // nucleus // inferred from direct assay///0005635 // nuclear envelope // inferred from electronic annotation///0005737 // cytoplasm // inferred from direct assay///0005737 // cytoplasm // inferred from sequence or structural similarity///0005783 // endoplasmic reticulum // inferred from electronic annotation///0005789 // endopl…	0003779 // actin binding // inferred from electronic annotation///0005178 // integrin binding // inferred from physical interaction///0005509 // calcium ion binding // inferred from electronic annotation///0005515 // protein binding // inferred from physical interaction///0005524 // ATP binding // inferred from electronic annotation///0008017 // microtubule binding // inferred from electronic ann…	chr6:56322793-56362788 (-) // 97.29 // p12.1	2013-10-23	This probe set was annotated using the Matching Probes based pipeline to a Entrez Gene identifier using 32 transcripts. // true // Matching Probes // A	ENST00000523597 // ensembl // 4 // Cross Hyb Matching Probes///OTTHUMT00000374572 // vega // 4 // Cross Hyb Matching Probes	uc003pcv.4(11),uc003pcw.4(11),uc003pcx.4(10),uc003pcy.4(11),AF400226(11),AK023487(11),AK056797(11),AK095166(10),NM_183380(11),NM_001144769(11),NM_015548(11),NM_001144770(11),GENSCAN00000010035(9),ENST00000244364(11),ENST00000370788(10),ENST00000523292(10),ENST00000518464(10),ENST00000466429(11),ENST00000482156(11),ENST00000361203(10),ENST00000370754(10),ENST00000370769(10),ENST00000421834(10),ENS…	Hs.198689	chr6p12.1	56362788	chr6	97.29	56322793	-		ENSG00000151914///OTTHUMG00000014913	dystonin	Human Genome U133 Plus 2.0 Array	February 2009 (Genome Reference Consortium GRCh37)	GO:0000226|GO:0001707|GO:0006620|GO:0006810|GO:0006928|GO:0007010|GO:0007050|GO:0007155|GO:0007163|GO:0007229|GO:0007409|GO:0008090|GO:0009611|GO:0016055|GO:0030011|GO:0030177|GO:0030198|GO:0031110|GO:0031122|GO:0031581|GO:0045104|GO:0045104|GO:0045104|GO:0048870|GO:0055085|GO:0005604|GO:0005634|GO:0005635|GO:0005737|GO:0005737|GO:0005783|GO:0005789|GO:0005829|GO:0005856|GO:0005874|GO:0005882|GO:…	IPR001101 // Plectin repeat // 2.2E-11///IPR001101 // Plectin repeat // 1.5E-11///IPR001101 // Plectin repeat // 3.5E-17///IPR001101 // Plectin repeat // 4.2E-9///IPR001101 // Plectin repeat // 6.2E-10///IPR001101 // Plectin repeat // 4.0E-11///IPR001101 // Plectin repeat // 2.8E-11///IPR001101 // Plectin repeat // 6.3E-17///IPR001101 // Plectin repeat // 7.6E-9///IPR001101 // Plectin repeat // 1…		113810///614653		NP_001138241///NP_001138242///NP_001714///NP_056363///NP_899236///XP_003403486///XP_003403841///XP_003960412	NM_001144769///NM_001144770///NM_001144771///NM_001723///NM_015548///NM_020388///NM_183380///XM_003403438///XM_003403793///XM_003960363	BG253119	GenBank	Consensus sequence	Homo sapiens	Q03001///F6QMI7///J3QTQ0///E9PHM6///E7ERU2///E9PEB9///F8W9J4///H0YC65///E7ERU0///Q8WXY3///E7ESK0///Q5T0V7///Q9BSP9///Q86T18///B4DGY0///B4DSS9///Q6P0N6	gb:BG253119 /DB_XREF=gi:12762935 /DB_XREF=602363756F1 /CLONE=IMAGE:4472293 /FEA=DNA /CNT=180 /TID=Hs.198689.0 /TIER=Stack /STK=11 /UG=Hs.198689 /LL=26029 /UG_GENE=KIAA0728 /UG_TITLE=KIAA0728 protein	AF400226 // Homo sapiens bullous pemphigoid antigen 1 eA (BPAG1) mRNA, complete cds. // gb // 11 // ---///AK023487 // Homo sapiens cDNA FLJ13425 fis, clone PLACE1002342, highly similar to Homo sapiens mRNA for KIAA0728 protein. // gb // 11 // ---///AK056797 // Homo sapiens cDNA FLJ32235 fis, clone PLACE6004738. // gb // 11 // ---///AK095166 // Homo sapiens cDNA FLJ37847 fis, clone BRSSN2013095. /…
231966_at	0.00821492	4.99529	1.38485	0.0510499	-1.66521	-1.71626	0.304336	A	A	A	A	A	A	PPP1R9A	55607	0006917 // induction of apoptosis // inferred from electronic annotation///0006919 // activation of cysteine-type endopeptidase activity involved in apoptotic process // inferred from electronic annotation///0007015 // actin filament organization // inferred from electronic annotation///0007275 // multicellular organismal development // inferred from electronic annotation///0007399 // nervous sys…	0005737 // cytoplasm // inferred from electronic annotation///0005739 // mitochondrion // inferred from electronic annotation///0005856 // cytoskeleton // inferred from electronic annotation///0030054 // cell junction // inferred from electronic annotation///0030175 // filopodium // inferred from electronic annotation///0030426 // growth cone // inferred from electronic annotation///0030864 // co…	0003779 // actin binding // inferred from electronic annotation///0005515 // protein binding // inferred from electronic annotation///0005515 // protein binding // inferred from physical interaction	chr7:94540491-94922735 (+) // 99.48 // q21.3	2013-10-23	This probe set was annotated using the Matching Probes based pipeline to a Entrez Gene identifier using 9 transcripts. // false // Matching Probes // A		ENST00000289495(11),ENST00000340694(11),ENST00000433881(11),ENST00000456331(11),NM_001166160(11),NM_001166161(11),NM_001166162(11),NM_001166163(11),NM_017650(11)	Hs.247748	chr7q21.3	94922735	chr7	99.48	94540491	+		ENSG00000158528///OTTHUMG00000155566	protein phosphatase 1, regulatory subunit 9A	Human Genome U133 Plus 2.0 Array	February 2009 (Genome Reference Consortium GRCh37)	GO:0006917|GO:0006919|GO:0007015|GO:0007275|GO:0007399|GO:0019722|GO:0030154|GO:0031175|GO:0005737|GO:0005739|GO:0005856|GO:0030054|GO:0030175|GO:0030426|GO:0030864|GO:0043005|GO:0043197|GO:0045202|GO:0003779|GO:0005515|GO:0005515	IPR001478 // PDZ domain // 8.5E-17///IPR001478 // PDZ domain // 1.0E-16///IPR001478 // PDZ domain // 3.3E-17///IPR011510 // Sterile alpha motif, type 2 // 3.5E-19///IPR011510 // Sterile alpha motif, type 2 // 4.3E-19///IPR021129 // Sterile alpha motif, type 1 // 4.9E-17///IPR021129 // Sterile alpha motif, type 1 // 6.0E-17		602468		NP_001159632///NP_001159633///NP_001159634///NP_001159635///NP_060120	NM_001166160///NM_001166161///NM_001166162///NM_001166163///NM_017650	AB033048	GenBank	Consensus sequence	Homo sapiens	Q9ULJ8///F8W7J9///B7ZLX4///C9J3G5///C9J730///A4D1I0///D6W5R0	gb:AB033048.1 /DB_XREF=gi:6330610 /GEN=KIAA1222 /FEA=mRNA /CNT=16 /TID=Hs.247748.1 /TIER=ConsEnd /STK=1 /UG=Hs.247748 /LL=55607 /DEF=Homo sapiens mRNA for KIAA1222 protein, partial cds. /PROD=KIAA1222 protein	ENST00000289495 // cdna:known chromosome:GRCh37:7:94539210:94925727:1 gene:ENSG00000158528 gene_biotype:protein_coding transcript_biotype:protein_coding // ensembl // 11 // ---///ENST00000340694 // cdna:known chromosome:GRCh37:7:94536949:94925725:1 gene:ENSG00000158528 gene_biotype:protein_coding transcript_biotype:protein_coding // ensembl // 11 // ---///ENST00000433881 // cdna:known chromosome:…
234155_at	0.00833984	5.86929	1.44548	0.170945	-1.70419	-1.87513	0.272602	A	A	A	A	A	A						chr2:43644176-43647077 (+) // 68.78 // p21	2013-10-23	This probe set was annotated using the Accession mapped clusters based pipeline to a UniGene identifier using 1 transcripts. // false // Accession mapped clusters // E		AK024928	Hs.306730		43647077	chr2	68.78	43644176	+				Human Genome U133 Plus 2.0 Array	February 2009 (Genome Reference Consortium GRCh37)								AK024928	GenBank	Consensus sequence	Homo sapiens		gb:AK024928.1 /DB_XREF=gi:10437346 /FEA=mRNA /CNT=2 /TID=Hs.306730.0 /TIER=ConsEnd /STK=0 /UG=Hs.306730 /UG_TITLE=Homo sapiens cDNA: FLJ21275 fis, clone COL01827 /DEF=Homo sapiens cDNA: FLJ21275 fis, clone COL01827.	AK024928 // /DEF=Homo sapiens cDNA: FLJ21275 fis, clone COL01827. // gb // --- // ---
242055_at	0.00836617	6.63559	1.53144	-0.0438473	-2.03019	-1.98634	0.252378	A	A	M	A	A	A	PSMG4	389362				chr6:3290236-3290694 (-) // 96.42 // p25.2	2013-10-23	This probe set was annotated using the Accession mapped clusters based pipeline to a UniGene identifier using 4 transcripts. // false // Accession mapped clusters // E	AK095683 // gb // 11 // Negative Strand Matching Probes///ENST00000454610 // ensembl // 11 // Negative Strand Matching Probes///OTTHUMT00000367066 // vega // 11 // Negative Strand Matching Probes	BE672280,BE670433,BF740371,AI190461	Hs.247572	chr6p25.2	3290694	chr6	96.42	3290236	-			proteasome (prosome, macropain) assembly chaperone 4	Human Genome U133 Plus 2.0 Array	February 2009 (Genome Reference Consortium GRCh37)						NP_001122063///NP_001122064///NP_001129222	NM_001128591///NM_001128592///NM_001135750	AW136397	GenBank	Consensus sequence	Homo sapiens	Q5JS54	gb:AW136397 /DB_XREF=gi:6140613 /DB_XREF=UI-H-BI1-adl-b-08-0-UI.s1 /CLONE=IMAGE:2717127 /FEA=EST /CNT=5 /TID=Hs.247572.0 /TIER=ConsEnd /STK=2 /UG=Hs.247572 /UG_TITLE=ESTs	AI190461 // /DB_XREF=qd38a09.x1 /CLONE=IMAGE:1731736 // gb // --- // ---///BE670433 // /DB_XREF=7e47a04.x1 /CLONE=IMAGE:3285582 // gb // --- // ---///BE672280 // /DB_XREF=7d27h09.x1 /CLONE=IMAGE:3248513 // gb // --- // ---///BF740371 // /DB_XREF=MR1-HB0017-041200-002-b06 // gb // --- // ---
238919_at	0.00884812	162.466	29.5614	-0.0945431	-2.33199	-2.23745	0.212061	P	P	P	P	P	P						chr13:67775146-67775679 (-) // 93.89 // q21.32	2013-10-23	This probe set was annotated using the Accession mapped clusters based pipeline to a UniGene identifier using 5 transcripts. // false // Accession mapped clusters // E		D60705,AW005733,BE247035,BE245465,R49295	Hs.24886		67775679	chr13	93.89	67775146	-				Human Genome U133 Plus 2.0 Array	February 2009 (Genome Reference Consortium GRCh37)								R49295	GenBank	Consensus sequence	Homo sapiens		gb:R49295 /DB_XREF=gi:819534 /DB_XREF=yg59e04.s1 /CLONE=IMAGE:36842 /FEA=EST /CNT=7 /TID=Hs.24886.0 /TIER=ConsEnd /STK=3 /UG=Hs.24886 /UG_TITLE=ESTs	AW005733 // wz79h09.x1 Homo sapiens cDNA, 3' end /clone=IMAGE-2565089 /clone_end=3' /gb=AW005733 /gi=5854511 /ug=Hs.24886 /len=240 // gb // --- // ---///AW005733 // /DB_XREF=wz79h09.x1 /CLONE=IMAGE:2565089 // gb // --- // ---///BE245465 // /DB_XREF=TCBAP1D2187 /CLONE=TCBAP2187 // gb // --- // ---///BE247035 // /DB_XREF=TCBAP1D6364 /CLONE=TCBAP6364 // gb // --- // ---///D60705 // HUM126D12B Homo s…
214897_at	0.00892661	8.87664	1.36546	0.0224758	-2.429	-2.45147	0.182824	A	A	A	A	A	A						chr1:162134781-162140730 (+) // 66.1 // q23.3	2013-10-23	This probe set was annotated using the Matching Probes based pipeline to a GenBank identifier using 1 transcripts. // false // Matching Probes // A		AB007975(11)	Hs.131454		162140730	chr1	66.1	162134781	+				Human Genome U133 Plus 2.0 Array	February 2009 (Genome Reference Consortium GRCh37)								AB007975	GenBank	Consensus sequence	Homo sapiens		gb:AB007975.1 /DB_XREF=gi:3413950 /FEA=mRNA /CNT=10 /TID=Hs.131454.0 /TIER=ConsEnd /STK=0 /UG=Hs.131454 /LL=57239 /UG_GENE=KIAA0506 /UG_TITLE=KIAA0506 protein /DEF=Homo sapiens mRNA, chromosome 1 specific transcript KIAA0506.	AB007975 // Homo sapiens mRNA, chromosome 1 specific transcript KIAA0506. // gb // 11 // ---
1561206_at	0.00901137	4.48835	1.30831	-0.213533	-1.87421	-1.66067	0.316291	M	A	A	A	A	A	KLHL8	57563	0016567 // protein ubiquitination // inferred from direct assay///0042787 // protein ubiquitination involved in ubiquitin-dependent protein catabolic process // inferred from direct assay	0031463 // Cul3-RING ubiquitin ligase complex // inferred from direct assay		chr4:88108563-88112904 (-) // 58.53 // q22.1	2013-10-23	This probe set was annotated using the Matching Probes based pipeline to a Entrez Gene identifier using 1 transcripts. // false // Matching Probes // A		BC041370(11)	Hs.434460	chr4q22.1	88112904	chr4	58.53	88108563	-			kelch-like family member 8	Human Genome U133 Plus 2.0 Array	February 2009 (Genome Reference Consortium GRCh37)	GO:0016567|GO:0042787|GO:0031463			611967		NP_065854	NM_020803	BC041370	GenBank	Consensus sequence	Homo sapiens	Q9P2G9///B3KY78///Q49A95///Q68DU9///Q6N018///Q7Z330	gb:BC041370.1 /DB_XREF=gi:27370605 /TID=Hs2.434460.1 /CNT=2 /FEA=mRNA /TIER=ConsEnd /STK=1 /UG=Hs.434460 /UG_TITLE=Homo sapiens, clone IMAGE:5273762, mRNA /DEF=Homo sapiens, clone IMAGE:5273762, mRNA.	BC041370 // Homo sapiens kelch-like 8 (Drosophila), mRNA (cDNA clone IMAGE:5273762), with apparent retained intron. // gb // 11 // ---
202952_s_at	0.00937086	209.905	46.6442	-0.238639	-2.24132	-2.00268	0.249537	P	P	P	P	P	P	ADAM12	8038	0006508 // proteolysis // inferred from electronic annotation///0007155 // cell adhesion // inferred from electronic annotation///0007173 // epidermal growth factor receptor signaling pathway // traceable author statement///0007520 // myoblast fusion // traceable author statement	0005576 // extracellular region // inferred from electronic annotation///0005634 // nucleus // inferred from direct assay///0005730 // nucleolus // inferred from direct assay///0005739 // mitochondrion // inferred from direct assay///0005886 // plasma membrane // inferred from direct assay///0016020 // membrane // inferred from electronic annotation///0016021 // integral to membrane // inferred f…	0004222 // metalloendopeptidase activity // inferred from electronic annotation///0005515 // protein binding // inferred from physical interaction///0008233 // peptidase activity // inferred from electronic annotation///0008237 // metallopeptidase activity // traceable author statement///0008270 // zinc ion binding // inferred from electronic annotation///0016787 // hydrolase activity // inferred…	chr10:127703840-128077024 (-) // 99.47 // q26.2	2013-10-23	This probe set was annotated using the Matching Probes based pipeline to a Entrez Gene identifier using 3 transcripts. // false // Matching Probes // A		AF023476(11),ENST00000368679(11),NM_003474(11)	Hs.8850	chr10q26.3	128077024	chr10	99.47	127703840	-		ENSG00000148848///OTTHUMG00000019243	ADAM metallopeptidase domain 12	Human Genome U133 Plus 2.0 Array	February 2009 (Genome Reference Consortium GRCh37)	GO:0006508|GO:0007155|GO:0007173|GO:0007520|GO:0005576|GO:0005634|GO:0005730|GO:0005739|GO:0005886|GO:0016020|GO:0016021|GO:0004222|GO:0005515|GO:0008233|GO:0008237|GO:0008270|GO:0016787|GO:0017124|GO:0046872	IPR001590 // Peptidase M12B, ADAM/reprolysin // 1.8E-74///IPR001762 // Blood coagulation inhibitor, Disintegrin // 2.7E-28///IPR002870 // Peptidase M12B, propeptide // 8.3E-36///IPR006586 // ADAM, cysteine-rich // 1.2E-37		602714		NP_003465///NP_067673	NM_003474///NM_021641	NM_003474	GenBank	Exemplar sequence	Homo sapiens	O43184///A8K6G4	gb:NM_003474.2 /DB_XREF=gi:13259517 /GEN=ADAM12 /FEA=FLmRNA /CNT=282 /TID=Hs.8850.0 /TIER=FL /STK=0 /UG=Hs.8850 /LL=8038 /DEF=Homo sapiens a disintegrin and metalloproteinase domain 12 (meltrin alpha) (ADAM12), transcript variant 1, mRNA. /PROD=a disintegrin and metalloprotease domain 12 ,isoform 1 preproprotein /FL=gb:NM_003474.2 gb:AF023476.2	AF023476 // Homo sapiens meltrin-L precursor (ADAM12) mRNA, complete cds, alternatively spliced. // gb // 11 // ---///ENST00000368679 // cdna:known chromosome:GRCh37:10:127700950:128077024:-1 gene:ENSG00000148848 gene_biotype:protein_coding transcript_biotype:protein_coding // ensembl // 11 // ---///NM_003474 // Homo sapiens ADAM metallopeptidase domain 12 (ADAM12), transcript variant 1, mRNA. //…
241446_at	0.00942381	5.35547	1.46906	0.124319	-1.58356	-1.70788	0.30611	A	A	A	A	A	A	ADAM28	10863	0006508 // proteolysis // inferred from electronic annotation///0007229 // integrin-mediated signaling pathway // inferred from electronic annotation///0007283 // spermatogenesis // traceable author statement	0005576 // extracellular region // inferred from electronic annotation///0005886 // plasma membrane // inferred from electronic annotation///0016020 // membrane // inferred from electronic annotation///0016021 // integral to membrane // inferred from electronic annotation	0004222 // metalloendopeptidase activity // inferred from electronic annotation///0005515 // protein binding // inferred from electronic annotation///0008233 // peptidase activity // inferred from electronic annotation///0008237 // metallopeptidase activity // inferred from direct assay///0008270 // zinc ion binding // inferred from electronic annotation///0016787 // hydrolase activity // inferre…	chr8:24196724-24197656 (+) // 87.31 // p21.2	2013-10-23	This probe set was annotated using the Genome Consensus/Exemplar Overlap based pipeline to a Entrez Gene identifier using 8 transcripts. // false // Genome Consensus/Exemplar Overlap // C		AF137334,AK303437,BC136478,ENST00000265769,ENST00000397649,ENST00000520448,ENST00000521629,NM_014265	Hs.293199	chr8p21.2	24197656	chr8	87.31	24196724	+		ENSG00000042980///OTTHUMG00000163780	ADAM metallopeptidase domain 28	Human Genome U133 Plus 2.0 Array	February 2009 (Genome Reference Consortium GRCh37)	GO:0006508|GO:0007229|GO:0007283|GO:0005576|GO:0005886|GO:0016020|GO:0016021|GO:0004222|GO:0005515|GO:0008233|GO:0008237|GO:0008270|GO:0016787|GO:0046872	IPR001590 // Peptidase M12B, ADAM/reprolysin // 2.8E-73///IPR001590 // Peptidase M12B, ADAM/reprolysin // 8.5E-54///IPR001762 // Blood coagulation inhibitor, Disintegrin // 1.2E-26///IPR001762 // Blood coagulation inhibitor, Disintegrin // 2.1E-27///IPR001762 // Blood coagulation inhibitor, Disintegrin // 4.4E-27///IPR002870 // Peptidase M12B, propeptide // 4.8E-40///IPR002870 // Peptidase M12B, …		606188		NP_055080///NP_068547	NM_014265///NM_021777	AA479832	GenBank	Consensus sequence	Homo sapiens	Q9UKQ2///B4E0M3///E7EMU1///H0YBG8///E5RGY1///B4DDY3	gb:AA479832 /DB_XREF=gi:2205718 /DB_XREF=zu43f07.r1 /CLONE=IMAGE:740773 /FEA=EST /CNT=7 /TID=Hs.293199.0 /TIER=ConsEnd /STK=0 /UG=Hs.293199 /UG_TITLE=ESTs	AF137334 // Homo sapiens metalloprotease disintegrin cysteine-rich protein, transmembrane form mRNA, complete cds. // gb // --- // chr8:24151623-24212309(+)///AK303437 // Homo sapiens cDNA FLJ61514 complete cds, highly similar to ADAM 28 precursor (EC 3.4.24.-) (Adisintegrin and metalloproteinase domain 28). // gb // --- // chr8:24151581-24211985(+)///BC136478 // Homo sapiens ADAM metallopeptidas…
203184_at	0.00952319	2360.59	650.08	0.178881	-1.47993	-1.65881	0.3167	P	P	P	P	P	P	FBN2	2201	0009653 // anatomical structure morphogenesis // traceable author statement///0030198 // extracellular matrix organization // traceable author statement///0030326 // embryonic limb morphogenesis // inferred from electronic annotation///0030501 // positive regulation of bone mineralization // inferred from sequence or structural similarity///0035108 // limb morphogenesis // inferred from electroni…	0001527 // microfibril // traceable author statement///0005576 // extracellular region // traceable author statement///0005578 // proteinaceous extracellular matrix // traceable author statement///0016020 // membrane // inferred from electronic annotation	0005201 // extracellular matrix structural constituent // inferred from electronic annotation///0005509 // calcium ion binding // inferred from electronic annotation///0005515 // protein binding // inferred from electronic annotation	chr5:127593727-127873296 (-) // 99.01 // q23.3	2013-10-23	This probe set was annotated using the Matching Probes based pipeline to a Entrez Gene identifier using 4 transcripts. // false // Matching Probes // A		ENST00000262464(11),ENST00000508053(11),NM_001999(11),U03272(11)	Hs.79432	chr5q23-q31	127873296	chr5	99.01	127593727	-		ENSG00000138829///OTTHUMG00000163082	fibrillin 2	Human Genome U133 Plus 2.0 Array	February 2009 (Genome Reference Consortium GRCh37)	GO:0009653|GO:0030198|GO:0030326|GO:0030501|GO:0035108|GO:0035583|GO:0045669|GO:0060346|GO:0001527|GO:0005576|GO:0005578|GO:0016020|GO:0005201|GO:0005509|GO:0005515	IPR000742 // Epidermal growth factor-like domain // 1.8E-8///IPR000742 // Epidermal growth factor-like domain // 7.2E-9///IPR000742 // Epidermal growth factor-like domain // 1.8E-8///IPR000742 // Epidermal growth factor-like domain // 6.9E-9///IPR000742 // Epidermal growth factor-like domain // 7.4E-9///IPR000742 // Epidermal growth factor-like domain // 3.8E-9///IPR001881 // EGF-like calcium-bin…		121050///612570		NP_001990	NM_001999	NM_001999	GenBank	Exemplar sequence	Homo sapiens	P35556///Q8WYH1	gb:NM_001999.2 /DB_XREF=gi:4755135 /GEN=FBN2 /FEA=FLmRNA /CNT=127 /TID=Hs.79432.0 /TIER=FL+Stack /STK=12 /UG=Hs.79432 /LL=2201 /DEF=Homo sapiens fibrillin 2 (congenital contractural arachnodactyly) (FBN2), mRNA. /PROD=fibrillin 2 /FL=gb:U03272.1 gb:NM_001999.2	ENST00000262464 // cdna:known chromosome:GRCh37:5:127593601:127873735:-1 gene:ENSG00000138829 gene_biotype:protein_coding transcript_biotype:protein_coding // ensembl // 11 // ---///ENST00000508053 // cdna:known chromosome:GRCh37:5:127593729:127994878:-1 gene:ENSG00000138829 gene_biotype:protein_coding transcript_biotype:protein_coding // ensembl // 11 // ---///NM_001999 // Homo sapiens fibrillin…
235769_at	0.00956214	10.3627	2.26372	0.0161417	-1.96999	-1.98613	0.252415	A	A	A	A	A	A						chr19:58867768-58868273 (+) // 100.0 // q13.43	2013-10-23	This probe set was annotated using the Genome Consensus/Exemplar Overlap based pipeline to a UCSC Genes,Havana transcript identifier using 1 transcripts. // false // Genome Consensus/Exemplar Overlap // C	uc002qsh.2 // ucsc_genes // 11 // Negative Strand Matching Probes///uc002qsi.2 // ucsc_genes // 11 // Negative Strand Matching Probes///uc021vcw.1 // ucsc_genes // 11 // Negative Strand Matching Probes///BC118983 // gb // 11 // Negative Strand Matching Probes///BC125273 // gb // 11 // Negative Strand Matching Probes///NM_001207009 // refseq // 11 // Negative Strand Matching Probes///NM_198458 // …	OTTHUMT00000466960,uc002qsj.1	Hs.144094		58868273	chr19	100	58867768	+				Human Genome U133 Plus 2.0 Array	February 2009 (Genome Reference Consortium GRCh37)								AW242829	GenBank	Consensus sequence	Homo sapiens		gb:AW242829 /DB_XREF=gi:6576506 /DB_XREF=xn26e06.x1 /CLONE=IMAGE:2694850 /FEA=EST /CNT=9 /TID=Hs.144094.0 /TIER=ConsEnd /STK=3 /UG=Hs.144094 /UG_TITLE=ESTs, Weakly similar to I38600 zinc finger protein ZNF135 (H.sapiens)	OTTHUMT00000466960 // cdna:all chromosome:VEGA52:19:58868266:58870969:1 Gene:OTTHUMG00000183516 // vega // --- // chr19:58868265-58870969(+)///uc002qsj.1 // --- // ucsc_genes // --- // chr19:58868265-58869514(+)
206883_x_at	0.00959596	17.1609	4.67286	-0.169271	-1.94897	-1.7797	0.291243	A	A	A	A	A	A	GP9	2815	0007155 // cell adhesion // inferred from electronic annotation///0007596 // blood coagulation // traceable author statement///0007597 // blood coagulation, intrinsic pathway // traceable author statement///0007599 // hemostasis // inferred from electronic annotation///0030168 // platelet activation // traceable author statement	0005886 // plasma membrane // traceable author statement///0005887 // integral to plasma membrane // traceable author statement///0016020 // membrane // inferred from electronic annotation///0016021 // integral to membrane // inferred from electronic annotation		chr3:128779609-128781251 (+) // 100.0 // q21.3	2013-10-23	This probe set was annotated using the Matching Probes based pipeline to a Entrez Gene identifier using 4 transcripts. // false // Matching Probes // A	uc021xdn.1 // ucsc_genes // 8 // Cross Hyb Matching Probes///GENSCAN00000029954 // ensembl // 8 // Cross Hyb Matching Probes	BC030229(10),ENST00000307395(10),NM_000174(10),X52997(11)	Hs.1144	chr3q21.3	128781251	chr3	100	128779609	+		ENSG00000169704///OTTHUMG00000159944	glycoprotein IX (platelet)	Human Genome U133 Plus 2.0 Array	February 2009 (Genome Reference Consortium GRCh37)	GO:0007155|GO:0007596|GO:0007597|GO:0007599|GO:0030168|GO:0005886|GO:0005887|GO:0016020|GO:0016021	IPR000372 // Leucine-rich repeat-containing N-terminal // 2.3E-14		173515///231200		NP_000165	NM_000174	NM_000174	GenBank	Exemplar sequence	Homo sapiens	P14770///D1MER8	gb:NM_000174.1 /DB_XREF=gi:4504076 /GEN=GP9 /FEA=FLmRNA /CNT=9 /TID=Hs.1144.0 /TIER=FL /STK=5 /UG=Hs.1144 /LL=2815 /DEF=Homo sapiens glycoprotein IX (platelet) (GP9), mRNA. /PROD=glycoprotein IX (platelet) /FL=gb:NM_000174.1	BC030229 // Homo sapiens glycoprotein IX (platelet), mRNA (cDNA clone MGC:34594 IMAGE:5226377), complete cds. // gb // 10 // ---///ENST00000307395 // cdna:known chromosome:GRCh37:3:128779610:128781249:1 gene:ENSG00000169704 gene_biotype:protein_coding transcript_biotype:protein_coding // ensembl // 10 // ---///NM_000174 // Homo sapiens glycoprotein IX (platelet) (GP9), mRNA. // refseq // 10 // --…
[truncated: 4 more columns]
