# Supplementary material for: Cellular Functions and Gene and Protein Expression Profiles in Endothelial Cells Derived from Moyamoya Disease-Specific iPS Cells
Source: PLoS One. 2016 Sep 23;11(9):e0163561. doi: 10.1371/journal.pone.0163561 (PMC5035048; doi:10.1371/journal.pone.0163561)
Supplement: S3 Dataset — (XLSX) [file pone.0163561.s003.xlsx]

## Sheet: Sheet1
Probe Set ID	p	[Control](raw)	[MMD](raw)	[Control](normalized)	[MMD](normalized)	Fold Change (log)	Fold Change	[Control1](flag)	[Control2-3](flag)	[Control3](flag)	[MMD1](flag)	[MMD2](flag)	[MMD3](flag)	Gene Symbol	Entrez Gene	Gene Ontology Biological Process	Gene Ontology Cellular Component	Gene Ontology Molecular Function	Alignments	Annotation Date	Annotation Description	Annotation Notes	Annotation Transcript Cluster	Archival UniGene Cluster	Chromosomal Location	Chromosome End Index(Avadis)	Chromosome Number(Avadis)	Chromosome Percentage Identity(Avadis)	Chromosome Start Index(Avadis)	Chromosome Strand(Avadis)	EC	Ensembl	Gene Title	GeneChip Array	Genome Version	GO(Avadis)	InterPro	MGI Name	OMIM	Pathway	RefSeq Protein ID	RefSeq Transcript ID	Representative Public ID	Sequence Source	Sequence Type	Species Scientific Name	SwissProt	Target Description	Transcript Assignments
230694_at	2.73165e-06	2.08599	13.6176	-0.042518	2.82412	2.86663	7.29361	A	A	A	A	A	A	SLC35E2B	728661		0016021 // integral to membrane // inferred from electronic annotation		chr1:1677173-1677680 (+) // 96.25 // p36.33///chr1:1623898-1624478 (+) // 98.62 // p36.33	2013-10-23	This probe set was annotated using the Accession mapped clusters based pipeline to a UniGene identifier using 25 transcripts. // false // Accession mapped clusters // E	uc009vkl.2 // ucsc_genes // 9 // Negative Strand Matching Probes///uc001ahf.4 // ucsc_genes // 9 // Negative Strand Matching Probes///uc001ahg.4 // ucsc_genes // 9 // Negative Strand Matching Probes///uc009vkn.2 // ucsc_genes // 9 // Negative Strand Matching Probes///BC110653 // gb // 9 // Negative Strand Matching Probes///NM_001110781 // refseq // 9 // Negative Strand Matching Probes	AI347944,AI346883,AI222727,AI246044,AA946700,AI820839,AA917763,AI340341,AI004268,AI733172,AI733178,AA917333,AI262395,AI564959,AI336451,AI222725,AI347086,AI276507,AI097364,AI284910,AI733171,AI285179,AA937454,AA832245,AI660338	Hs.214646	chr1p36.33	1677680	chr1	96.25	1677173	+			solute carrier family 35, member E2B	Human Genome U133 Plus 2.0 Array	February 2009 (Genome Reference Consortium GRCh37)	GO:0016021					NP_001104251	NM_001110781	AI340341	GenBank	Consensus sequence	Homo sapiens	P0CK96///B3KRW7	gb:AI340341 /DB_XREF=gi:4077268 /DB_XREF=qo58c12.x1 /CLONE=IMAGE:1912726 /FEA=EST /CNT=25 /TID=Hs.214646.0 /TIER=Stack /STK=10 /UG=Hs.214646 /LL=9906 /UG_GENE=KIAA0447 /UG_TITLE=KIAA0447 gene product	AA832245 // /DB_XREF=oc98d01.s1 /CLONE=IMAGE:1357729 // gb // --- // ---///AA917333 // /DB_XREF=on45c04.s1 /CLONE=IMAGE:1559622 // gb // --- // ---///AA917763 // /DB_XREF=on38d01.s1 /CLONE=IMAGE:1558945 // gb // --- // ---///AA937454 // /DB_XREF=on40b05.s1 /CLONE=IMAGE:1559121 // gb // --- // ---///AA946700 // /DB_XREF=od58h01.s1 /CLONE=IMAGE:1372177 // gb // --- // ---///AI004268 // /DB_XREF=ou1…
1559692_at	5.35112e-05	1.11644	5.74334	0.0117796	2.5373	2.52552	5.75783	A	A	A	A	A	A						chr11:57378369-57379213 (-) // 53.85 // q12.1	2013-10-23	This probe set was annotated using the Matching Probes based pipeline to a GenBank identifier using 1 transcripts. // false // Matching Probes // A	ENST00000530113 // ensembl // 10 // Negative Strand Matching Probes///OTTHUMT00000393361 // vega // 10 // Negative Strand Matching Probes	AF086318(11)	Hs.384598		57379213	chr11	53.85	57378369	-				Human Genome U133 Plus 2.0 Array	February 2009 (Genome Reference Consortium GRCh37)								AF086318	GenBank	Consensus sequence	Homo sapiens		gb:AF086318.1 /DB_XREF=gi:3483663 /TID=Hs2.384598.1 /CNT=5 /FEA=mRNA /TIER=ConsEnd /STK=0 /UG=Hs.384598 /UG_TITLE=Homo sapiens full length insert cDNA clone ZD53A04 /DEF=Homo sapiens full length insert cDNA clone ZD53A04.	AF086318 // Homo sapiens full length insert cDNA clone ZD53A04. // gb // 11 // ---
1563186_at	7.69807e-05	1	4.35205	0.0214926	2.29042	2.26893	4.81966	A	A	A	A	A	A							2013-10-23	This probe set was annotated using the Matching Probes based pipeline to a UniGene identifier using 1 transcripts. // false // Matching Probes // A		BC041051(11)	Hs.434412										Human Genome U133 Plus 2.0 Array	February 2009 (Genome Reference Consortium GRCh37)								BC041051	GenBank	Consensus sequence	Homo sapiens		gb:BC041051.1 /DB_XREF=gi:26996729 /TID=Hs2.434412.1 /CNT=2 /FEA=mRNA /TIER=ConsEnd /STK=0 /UG=Hs.434412 /UG_TITLE=Homo sapiens, clone IMAGE:5425697, mRNA /DEF=Homo sapiens, clone IMAGE:5425697, mRNA.	BC041051 // Homo sapiens, clone IMAGE:5425697, mRNA. // gb // 11 // ---
207666_x_at	0.000204481	1.4276	8.24049	0.143411	2.83212	2.68871	6.44735	A	A	A	A	A	A	SSX3	10214	0006351 // transcription, DNA-dependent // inferred from electronic annotation///0006355 // regulation of transcription, DNA-dependent // inferred from electronic annotation	0005622 // intracellular // inferred from electronic annotation///0005634 // nucleus // inferred from electronic annotation	0003676 // nucleic acid binding // inferred from electronic annotation	chrX:48205862-48216101 (-) // 94.24 // p11.23	2013-10-23	This probe set was annotated using the Matching Probes based pipeline to a Entrez Gene identifier using 4 transcripts. // false // Matching Probes // A	TCONS_l2_00030195-XLOC_l2_015511 // broad-tucp // 1 // Cross Hyb Matching Probes///TCONS_l2_00030694-XLOC_l2_015520 // broad-tucp // 1 // Cross Hyb Matching Probes///TCONS_l2_00030695-XLOC_l2_015520 // broad-tucp // 1 // Cross Hyb Matching Probes///uc022bvt.1 // ucsc_genes // 3 // Cross Hyb Matching Probes///uc004diz.1 // ucsc_genes // 1 // Cross Hyb Matching Probes///uc004dja.1 // ucsc_genes // …	ENST00000298396(11),ENST00000596036(11),NM_021014(11),U90840(11)	Hs.178749	chrXp11.23	48216101	chrX	94.24	48205862	-		ENSG00000165584///ENSG00000269122///OTTHUMG00000021489	synovial sarcoma, X breakpoint 3	Human Genome U133 Plus 2.0 Array	February 2009 (Genome Reference Consortium GRCh37)	GO:0006351|GO:0006355|GO:0005622|GO:0005634|GO:0003676	IPR019041 // SSXRD motif // 8.1E-26		300325		NP_066294///NP_783642	NM_021014///NM_175711	NM_021014	GenBank	Exemplar sequence	Homo sapiens	Q99909	gb:NM_021014.1 /DB_XREF=gi:10337600 /GEN=SSX3 /FEA=FLmRNA /CNT=3 /TID=Hs.178749.0 /TIER=FL /STK=0 /UG=Hs.178749 /LL=10214 /DEF=Homo sapiens synovial sarcoma, X breakpoint 3 (SSX3), mRNA. /PROD=synovial sarcoma, X breakpoint 3 /FL=gb:U90840.1 gb:NM_021014.1	ENST00000298396 // cdna:known chromosome:GRCh37:X:48205863:48216101:-1 gene:ENSG00000165584 gene_biotype:protein_coding transcript_biotype:protein_coding // ensembl // 11 // ---///ENST00000596036 // cdna:known chromosome:GRCh37:HG1436_HG1432_PATCH:48205827:48216065:-1 gene:ENSG00000269122 gene_biotype:protein_coding transcript_biotype:protein_coding // ensembl // 11 // ---///NM_021014 // Homo sap…
1553452_at	0.000226172	1.19358	9.43621	0.101445	3.23236	3.13091	8.7599	A	A	A	A	A	A	MYO1H	283446		0016459 // myosin complex // inferred from electronic annotation	0000166 // nucleotide binding // inferred from electronic annotation///0003774 // motor activity // inferred from electronic annotation///0003779 // actin binding // inferred from electronic annotation///0005515 // protein binding // inferred from electronic annotation///0005524 // ATP binding // inferred from electronic annotation	chr12:109878371-109886178 (+) // 68.88 // q24.11	2013-10-23	This probe set was annotated using the Matching Probes based pipeline to a Entrez Gene identifier using 4 transcripts. // false // Matching Probes // A	AK298093 // gb // 2 // Cross Hyb Matching Probes///ENST00000542268 // ensembl // 2 // Cross Hyb Matching Probes///OTTHUMT00000403094 // vega // 2 // Cross Hyb Matching Probes	AK094906(11),ENST00000310903(10),ENST00000431443(10),NM_001101421(10)	Hs.381908	chr12q24.11	109886178	chr12	68.88	109878371	+		ENSG00000174527///OTTHUMG00000169252	myosin IH	Human Genome U133 Plus 2.0 Array	February 2009 (Genome Reference Consortium GRCh37)	GO:0016459|GO:0000166|GO:0003774|GO:0003779|GO:0005515|GO:0005524	IPR001609 // Myosin head, motor domain // 3.8E-227///IPR001609 // Myosin head, motor domain // 1.5E-224///IPR010926 // Myosin tail 2 // 8.9E-34///IPR010926 // Myosin tail 2 // 9.0E-34		614636		NP_001094891	NM_001101421///NM_173597	NM_173597	GenBank	Consensus sequence	Homo sapiens	Q8N1T3///F5H3C6///F5GZA3///B4DNW6	gb:NM_173597.1 /DB_XREF=gi:27734768 /TID=Hs2.381908.1 /CNT=2 /FEA=FLmRNA /TIER=FL /STK=1 /LL=283446 /UG_GENE=FLJ37587 /UG=Hs.381908 /UG_TITLE=hypothetical protein FLJ37587 /DEF=Homo sapiens hypothetical protein FLJ37587 (FLJ37587), mRNA. /FL=gb:NM_173597.1	AK094906 // Homo sapiens cDNA FLJ37587 fis, clone BRCOC2005951, moderately similar to B.taurus myosin IB mRNA. // gb // 11 // ---///ENST00000310903 // cdna:known chromosome:GRCh37:12:109826524:109886176:1 gene:ENSG00000174527 gene_biotype:protein_coding transcript_biotype:protein_coding // ensembl // 10 // ---///ENST00000431443 // cdna:known chromosome:GRCh37:12:109826524:109886176:1 gene:ENSG000…
229046_s_at	0.000237507	2.38083	12.2367	-0.0863452	2.42438	2.51072	5.69905	A	A	A	A	A	A	PLEKHB1	58473	0007275 // multicellular organismal development // inferred from electronic annotation///0007602 // phototransduction // non-traceable author statement///0045595 // regulation of cell differentiation // inferred from electronic annotation	0005737 // cytoplasm // inferred from electronic annotation///0016021 // integral to membrane // inferred from direct assay	0004871 // signal transducer activity // traceable author statement///0005543 // phospholipid binding // inferred from electronic annotation///0008022 // protein C-terminus binding // inferred from electronic annotation///0042803 // protein homodimerization activity // inferred from electronic annotation	chr11:73362892-73372837 (-) // 99.8 // q13.4	2013-10-23	This probe set was annotated using the Accession mapped clusters based pipeline to a UniGene identifier using 18 transcripts. // false // Accession mapped clusters // E	uc001oua.3 // ucsc_genes // 11 // Negative Strand Matching Probes///uc001oub.3 // ucsc_genes // 11 // Negative Strand Matching Probes///uc001ouc.3 // ucsc_genes // 11 // Negative Strand Matching Probes///uc001oud.3 // ucsc_genes // 11 // Negative Strand Matching Probes///uc009ytq.3 // ucsc_genes // 11 // Negative Strand Matching Probes///AF081583 // gb // 11 // Negative Strand Matching Probes///A…	R88814,AI041398,AI457677,AI924367,H41499,AI814505,BF588479,W15451,AA351091,AI961673,AA782828,BG222840,AI025014,AA719655,AA758433,R54956,AI368765,BE467496	Hs.8124	chr11q13.5-q14.1	73372837	chr11	99.8	73362892	-			pleckstrin homology domain containing, family B (evectins) member 1	Human Genome U133 Plus 2.0 Array	February 2009 (Genome Reference Consortium GRCh37)	GO:0007275|GO:0007602|GO:0045595|GO:0005737|GO:0016021|GO:0004871|GO:0005543|GO:0008022|GO:0042803			607651		NP_001123505///NP_001123506///NP_001123507///NP_001123508///NP_067023	NM_001130033///NM_001130034///NM_001130035///NM_001130036///NM_021200	BE467496	GenBank	Consensus sequence	Homo sapiens	Q9UF11///B7Z3K6///Q59EU5	gb:BE467496 /DB_XREF=gi:9513271 /DB_XREF=hz66f07.x1 /CLONE=IMAGE:3212965 /FEA=EST /CNT=18 /TID=Hs.8124.4 /TIER=Stack /STK=13 /UG=Hs.8124 /LL=58473 /UG_GENE=PHRET1 /UG_TITLE=PH domain containing protein in retina 1	AA351091 // /DB_XREF=EST59018 // gb // --- // ---///AA719655 // /DB_XREF=zg52g09.s1 /CLONE=IMAGE:397024 // gb // --- // ---///AA758433 // /DB_XREF=zg45a09.s1 /CLONE=IMAGE:396280 // gb // --- // ---///AA782828 // /DB_XREF=aj09d02.s1 /CLONE=1389795 // gb // --- // ---///AI025014 // /DB_XREF=ou55c12.x1 /CLONE=IMAGE:1631734 // gb // --- // ---///AI041398 // /DB_XREF=ow35c02.s1 /CLONE=IMAGE:1648802 //…
1561530_at	0.000483402	1.91033	11.3093	0.0111167	2.70753	2.69641	6.48189	A	A	A	A	A	A	OTTHUMG00000041421///RP11-365O16.6					chr1:224407314-224415744 (+) // 74.07 // q42.11	2013-10-23	This probe set was annotated using the Matching Probes based pipeline to a UniGene identifier using 2 transcripts. // false // Matching Probes // A		BC039513(11),ENST00000420350(11)	Hs.407575		224415744	chr1	74.07	224407314	+		ENSG00000237101///OTTHUMG00000041421	NULL///NULL	Human Genome U133 Plus 2.0 Array	February 2009 (Genome Reference Consortium GRCh37)								BC039513	GenBank	Consensus sequence	Homo sapiens		gb:BC039513.1 /DB_XREF=gi:24659082 /TID=Hs2.407575.1 /CNT=2 /FEA=mRNA /TIER=ConsEnd /STK=1 /UG=Hs.407575 /UG_TITLE=Homo sapiens, clone IMAGE:5580856, mRNA /DEF=Homo sapiens, clone IMAGE:5580856, mRNA.	BC039513 // Homo sapiens, clone IMAGE:5580856, mRNA. // gb // 11 // ---///ENST00000420350 // cdna:known chromosome:GRCh37:1:224407315:224415745:1 gene:ENSG00000237101 gene_biotype:antisense transcript_biotype:antisense // ensembl // 11 // ---///n338539 // accn=BC039513 class=mRNAlike lncRNA name=Human lncRNA ref=JounralRNA transcriptId=942 cpcScore=-1.1023500 cnci=-0.2332092 // noncode // 11 // -…
1566278_at	0.000490147	1.73051	15.6221	0.136737	3.45533	3.3186	9.97693	A	A	A	A	A	A						chr11:28151483-28152000 (+) // 41.62 // p14.1	2013-10-23	This probe set was annotated using the Design Representative Id based pipeline to a GenBank identifier using 1 transcripts. // false // Design Representative Id // R		AV659648	Hs.282667		28152000	chr11	41.62	28151483	+				Human Genome U133 Plus 2.0 Array	February 2009 (Genome Reference Consortium GRCh37)								AV659648	GenBank	Consensus sequence	Homo sapiens		gb:AV659648 /DB_XREF=gi:9880662 /DB_XREF=AV659648 /CLONE=GLCFZC11 /TID=Hs2.282667.1 /CNT=2 /FEA=mRNA /TIER=ConsEnd /STK=0 /UG=Hs.282667 /UG_TITLE=Homo sapiens trapped 3 terminal exon, clone B2D7	AV659648 // /DB_XREF=AV659648 /CLONE=GLCFZC11 // gb // --- // ---
243936_x_at	0.000594728	1	3.52593	0.0214926	1.9746	1.95311	3.87208	A	A	A	A	A	A						chr7:140758165-140758610 (+) // 26.85 // q34	2013-10-23	This probe set was annotated using the Design Representative Id based pipeline to a GenBank identifier using 1 transcripts. // false // Design Representative Id // R		T85061	Hs.15840		140758610	chr7	26.85	140758165	+				Human Genome U133 Plus 2.0 Array	February 2009 (Genome Reference Consortium GRCh37)								T85061	GenBank	Consensus sequence	Homo sapiens		gb:T85061 /DB_XREF=gi:713413 /DB_XREF=ye03c11.s1 /CLONE=IMAGE:116660 /FEA=EST /CNT=3 /TID=Hs.15840.0 /TIER=ConsEnd /STK=3 /UG=Hs.15840 /UG_TITLE=ESTs	T85061 // /DB_XREF=ye03c11.s1 /CLONE=IMAGE:116660 // gb // --- // ---
217167_x_at	0.000606073	2.86268	23.9347	0.0429034	3.22576	3.18286	9.08105	A	A	A	A	A	A	GK	2710	0005975 // carbohydrate metabolic process // inferred from electronic annotation///0006071 // glycerol metabolic process // inferred from mutant phenotype///0006071 // glycerol metabolic process // non-traceable author statement///0006072 // glycerol-3-phosphate metabolic process // inferred from electronic annotation///0006641 // triglyceride metabolic process // inferred from mutant phenotype//…	0005737 // cytoplasm // non-traceable author statement///0005739 // mitochondrion // inferred from electronic annotation///0005741 // mitochondrial outer membrane // non-traceable author statement///0005829 // cytosol // traceable author statement///0016020 // membrane // inferred from electronic annotation	0000166 // nucleotide binding // inferred from electronic annotation///0004370 // glycerol kinase activity // inferred from mutant phenotype///0004370 // glycerol kinase activity // non-traceable author statement///0005515 // protein binding // inferred from physical interaction///0005524 // ATP binding // inferred from electronic annotation///0016301 // kinase activity // inferred from electroni…	chrX:30671654-30745671 (+) // 98.92 // p21.2///chr4:166199135-166200797 (-) // 97.95 // q32.3///chr4:120314450-120316112 (-) // 97.17 // q26///chrX:101033851-101035512 (-) // 99.4 // q22.1	2013-10-23	This probe set was annotated using the Matching Probes based pipeline to a Entrez Gene identifier using 15 transcripts. // false // Matching Probes // A	TCONS_l2_00021262-XLOC_l2_011236 // broad-tucp // 4 // Cross Hyb Matching Probes///TCONS_l2_00021261-XLOC_l2_011236 // broad-tucp // 4 // Cross Hyb Matching Probes///uc003hlu.3 // ucsc_genes // 1 // Cross Hyb Matching Probes///uc003ird.3 // ucsc_genes // 4 // Cross Hyb Matching Probes///n407159 // noncode // 4 // Cross Hyb Matching Probes///AK292282 // gb // 4 // Cross Hyb Matching Probes///AK298…	AK294304(10),AK294938(11),BC037549(10),BC042421(10),BC071595(10),ENST00000378943(11),ENST00000378945(10),ENST00000378946(10),ENST00000427190(11),ENST00000481024(11),L13943(10),NM_000167(10),NM_001128127(11),NM_001205019(11),NM_203391(10)	Hs.1466	chrXp21.3	30745671	chrX	98.92	30671654	+	EC:2.7.1.30	ENSG00000178146///ENSG00000198814///OTTHUMG00000021328///OTTHUMG00000022041	glycerol kinase	Human Genome U133 Plus 2.0 Array	February 2009 (Genome Reference Consortium GRCh37)	GO:0005975|GO:0006071|GO:0006071|GO:0006072|GO:0006641|GO:0016310|GO:0019432|GO:0019563|GO:0044255|GO:0044281|GO:0046167|GO:0005737|GO:0005739|GO:0005741|GO:0005829|GO:0016020|GO:0000166|GO:0004370|GO:0004370|GO:0005515|GO:0005524|GO:0016301|GO:0016740|GO:0016773	IPR018484 // Carbohydrate kinase, FGGY, N-terminal // 1.4E-97///IPR018484 // Carbohydrate kinase, FGGY, N-terminal // 2.2E-92///IPR018484 // Carbohydrate kinase, FGGY, N-terminal // 1.9E-92///IPR018484 // Carbohydrate kinase, FGGY, N-terminal // 7.1E-25///IPR018484 // Carbohydrate kinase, FGGY, N-terminal // 1.2E-24///IPR018485 // Carbohydrate kinase, FGGY, C-terminal // 1.2E-67///IPR018485 // Ca…		300474///307030		NP_000158///NP_001121599///NP_001191948///NP_976325	NM_000167///NM_001128127///NM_001205019///NM_203391	AJ252550	GenBank	Consensus sequence	Homo sapiens	B4DFX4///B4DH54///P32189///C9JLT1///F8WC39	gb:AJ252550 /DB_XREF=gi:5834425 /FEA=DNA_1 /CNT=2 /TID=Hs.1466.1 /TIER=ConsEnd /STK=0 /UG=Hs.1466 /LL=2710 /UG_GENE=GK /UG_TITLE=glycerol kinase /DEF=Homo sapiens partial GK gene for glycerol kinase, exon 1 (glycerol kinase deficiency case)	AK294304 // Homo sapiens cDNA FLJ55429 complete cds, highly similar to Glycerol kinase (EC 2.7.1.30). // gb // 10 // ---///AK294938 // Homo sapiens cDNA FLJ61248 complete cds, highly similar to Glycerol kinase, testis specific 1 (EC 2.7.1.30). // gb // 11 // ---///BC037549 // Homo sapiens glycerol kinase, mRNA (cDNA clone MGC:40353 IMAGE:5213716), complete cds. // gb // 10 // ---///BC042421 // Ho…
217244_at	0.000629935	1.12313	4.79683	0.140659	2.38384	2.24318	4.7344	A	A	A	A	A	A	DNAJA1P4///DNAJA1P4					chr6:114670646-114671812 (-) // 100.0 // q22.1	2013-10-23	This probe set was annotated using the Matching Probes based pipeline to a ENSEMBL,Havana transcript identifier using 1 transcripts. // false // Matching Probes // A	GENSCAN00000032224 // ensembl // 1 // Cross Hyb Matching Probes	ENST00000406473(11),OTTHUMT00000043485(11)	Hs.248071		114671812	chr6	100	114670646	-		ENSG00000218089///OTTHUMG00000016197	DnaJ (Hsp40) homolog, subfamily A, member 1 pseudogene 4///NULL	Human Genome U133 Plus 2.0 Array	February 2009 (Genome Reference Consortium GRCh37)								AL021327	GenBank	Consensus sequence	Homo sapiens		gb:AL021327 /DB_XREF=gi:2804157 /FEA=DNA /CNT=1 /TID=Hs.248071.0 /TIER=ConsEnd /STK=0 /UG=Hs.248071 /UG_TITLE=Human DNA sequence from PAC 124O9 on chromosome 6q21. Contains DNAJ2 (HDJ1) like pseudogene, ESTs, STSs and GSSs /DEF=Human DNA sequence from PAC 124O9 on chromosome 6q21. Contains DNAJ2 (HDJ1) like pseudogene, ESTs, STSs and GSSs	ENST00000406473 // cdna:pseudogene chromosome:GRCh37:6:114670647:114671812:-1 gene:ENSG00000218089 gene_biotype:pseudogene transcript_biotype:processed_pseudogene // ensembl // 11 // ---///OTTHUMT00000043485 // cdna:all chromosome:VEGA52:6:114670647:114671812:-1 Gene:OTTHUMG00000016197 // vega // 11 // ---
1559880_at	0.000731137	1.66048	11.4927	0.0347732	2.94188	2.90711	7.50114	A	A	A	A	A	A	LZTS1-AS1	100874051				chr8:20133230-20147968 (+) // 84.88 // p21.3	2013-10-23	This probe set was annotated using the Matching Probes based pipeline to a Entrez Gene identifier using 2 transcripts. // false // Matching Probes // A	uc022aso.1 // ucsc_genes // 1 // Cross Hyb Matching Probes///ENST00000363023 // ensembl // 1 // Cross Hyb Matching Probes	BC038538(11),ENST00000523103(11)	Hs.385799		20147968	chr8	84.88	20133230	+		ENSG00000253733///OTTHUMG00000163745	LZTS1 antisense RNA 1	Human Genome U133 Plus 2.0 Array	February 2009 (Genome Reference Consortium GRCh37)							NR_047509	BC038538	GenBank	Consensus sequence	Homo sapiens		gb:BC038538.1 /DB_XREF=gi:23958942 /TID=Hs2.385799.1 /CNT=4 /FEA=mRNA /TIER=ConsEnd /STK=0 /UG=Hs.385799 /UG_TITLE=Homo sapiens, clone IMAGE:5172739, mRNA /DEF=Homo sapiens, clone IMAGE:5172739, mRNA.	BC038538 // Homo sapiens, clone IMAGE:5172739, mRNA. // gb // 11 // ---///ENST00000523103 // havana:lincRNA chromosome:GRCh37:8:20133284:20147969:1 gene:ENSG00000253733 gene_biotype:lincRNA transcript_biotype:lincRNA // ensembl // 11 // ---///n341457 // accn=BC038538 class=mRNAlike lncRNA name=Human lncRNA ref=JounralRNA transcriptId=3927 cpcScore=-1.0973300 cnci=-0.2267407 // noncode // 11 // --…
1560890_at	0.000759745	1	4.73461	0.0214926	2.40991	2.38842	5.23584	A	A	A	A	P	A	LOC100505875	100505875				chr4:80220154-80220716 (+) // 59.62 // q21.21	2013-10-23	This probe set was annotated using the Matching Probes based pipeline to a Entrez Gene identifier using 1 transcripts. // false // Matching Probes // A		ENST00000515597(11)	Hs.46608		80220716	chr4	59.62	80220154	+		ENSG00000249307///OTTHUMG00000160858	uncharacterized LOC100505875	Human Genome U133 Plus 2.0 Array	February 2009 (Genome Reference Consortium GRCh37)							NR_038342	AF088011	GenBank	Consensus sequence	Homo sapiens		gb:AF088011.1 /DB_XREF=gi:3523217 /TID=Hs2.46608.1 /CNT=5 /FEA=mRNA /TIER=ConsEnd /STK=3 /UG=Hs.46608 /UG_TITLE=Homo sapiens full length insert cDNA clone YY75G10 /DEF=Homo sapiens full length insert cDNA clone YY75G10.	AF088011 // Homo sapiens full length insert cDNA clone YY75G10. // gb // 11 // ---///ENST00000515597 // cdna:known chromosome:GRCh37:4:80116988:80220719:1 gene:ENSG00000249307 gene_biotype:antisense transcript_biotype:antisense // ensembl // 11 // ---///n384468 // accn=NULL class=lncRNA name= ref=UCSCGeneNoncode transcriptId=uc003hls.2 cpcScore=-1.0552900 cnci=-0.3029957 // noncode // 11 // ---//…
1558750_a_at	0.000777484	5.14807	20.9153	-0.142605	2.01581	2.15842	4.46425	P	P	A	P	P	P	LOC100288637	100288637				chr15:31061534-31065288 (+) // 48.88 // q13.2	2013-10-23	This probe set was annotated using the Matching Probes based pipeline to a Entrez Gene identifier using 4 transcripts. // false // Matching Probes // A		ENST00000602616(11),NR_038253(11),NR_038254(11),NR_038255(11)	Hs.164291	chr15q13.2	31065288	chr15	48.88	31061534	+		ENSG00000269932///OTTHUMG00000183914	OTU domain containing 7A pseudogene	Human Genome U133 Plus 2.0 Array	February 2009 (Genome Reference Consortium GRCh37)							NR_038253///NR_038254///NR_038255	BG109249	GenBank	Consensus sequence	Homo sapiens	Q2KHS0	gb:BG109249 /DB_XREF=gi:12602755 /DB_XREF=602281279F1 /CLONE=IMAGE:4368955 /TID=Hs2.164291.1 /CNT=10 /FEA=mRNA /TIER=ConsEnd /STK=0 /UG=Hs.164291 /UG_TITLE=Homo sapiens cDNA FLJ37777 fis, clone BRHIP2026274.	ENST00000602616 // havana:lincRNA chromosome:GRCh37:15:31061535:31065196:1 gene:ENSG00000269932 gene_biotype:lincRNA transcript_biotype:lincRNA // ensembl // 11 // ---///n410799 // accn=NR_038253 class=lncRNA name= ref=RefGeneNoncode transcriptId=NR_038253 cpcScore=0.6565620 cnci=-0.2675598 // noncode // 11 // ---///NR_038253 // Homo sapiens OTU domain containing 7A pseudogene (LOC100288637), tra…
233203_at	0.000847923	1.29703	9.29647	0.098018	3.10117	3.00315	8.0175	A	A	A	P	P	A	ROPN1	54763	0000910 // cytokinesis // non-traceable author statement///0007165 // signal transduction // inferred from electronic annotation///0007266 // Rho protein signal transduction // traceable author statement///0007283 // spermatogenesis // non-traceable author statement///0007340 // acrosome reaction // non-traceable author statement///0007342 // fusion of sperm to egg plasma membrane // non-traceabl…	0005737 // cytoplasm // inferred from direct assay///0031514 // motile cilium // inferred from direct assay	0008603 // cAMP-dependent protein kinase regulator activity // inferred from electronic annotation///0030159 // receptor signaling complex scaffold activity // non-traceable author statement///0042803 // protein homodimerization activity // non-traceable author statement///0046982 // protein heterodimerization activity // inferred from physical interaction	chr3:125688071-125692698 (+) // 95.36 // q21.2///chr3:123697521-123710940 (-) // 97.17 // q21.1	2013-10-23	This probe set was annotated using the Matching Probes based pipeline to a Entrez Gene identifier using 3 transcripts. // false // Matching Probes // A		AL133624(11),ENST00000459660(11),ENST00000479867(11)	Hs.194093	chr3q21.1	125692698	chr3	95.36	125688071	+		ENSG00000065371///ENSG00000114547///OTTHUMG00000159556///OTTHUMG00000162651	rhophilin associated tail protein 1	Human Genome U133 Plus 2.0 Array	February 2009 (Genome Reference Consortium GRCh37)	GO:0000910|GO:0007165|GO:0007266|GO:0007283|GO:0007340|GO:0007342|GO:0016337|GO:0030317|GO:0005737|GO:0031514|GO:0008603|GO:0030159|GO:0042803|GO:0046982			611757		NP_060048	NM_017578	AL133624	GenBank	Consensus sequence	Homo sapiens	Q9HAT0///D6RAA3///Q9BZX4///B7Z7H1	gb:AL133624.1 /DB_XREF=gi:6599263 /GEN=DKFZp434B1222 /FEA=mRNA /CNT=3 /TID=Hs.194093.3 /TIER=ConsEnd /STK=0 /UG=Hs.194093 /LL=54763 /DEF=Homo sapiens mRNA; cDNA DKFZp434B1222 (from clone DKFZp434B1222). /PROD=hypothetical protein	AL133624 // Homo sapiens mRNA; cDNA DKFZp434B1222 (from clone DKFZp434B1222). // gb // 11 // ---///ENST00000459660 // cdna:putative chromosome:GRCh37:3:123697522:123710934:-1 gene:ENSG00000065371 gene_biotype:protein_coding transcript_biotype:protein_coding // ensembl // 11 // ---///ENST00000479867 // cdna:putative chromosome:GRCh37:3:123697522:123711005:-1 gene:ENSG00000065371 gene_biotype:prote…
230084_at	0.000927055	5.10808	18.2677	0.103944	2.10635	2.00241	4.00668	A	A	A	A	A	A	SLC30A2	7780	0006810 // transport // inferred from electronic annotation///0006811 // ion transport // inferred from electronic annotation///0006812 // cation transport // inferred from electronic annotation///0006829 // zinc ion transport // inferred from electronic annotation///0055085 // transmembrane transport // traceable author statement///0061090 // positive regulation of sequestering of zinc ion // in…	0005737 // cytoplasm // inferred from direct assay///0005764 // lysosome // inferred from electronic annotation///0005765 // lysosomal membrane // inferred from electronic annotation///0005770 // late endosome // inferred from direct assay///0005773 // vacuole // inferred from electronic annotation///0005774 // vacuolar membrane // inferred from electronic annotation///0010008 // endosome membran…	0005385 // zinc ion transmembrane transporter activity // inferred from electronic annotation///0008324 // cation transmembrane transporter activity // inferred from electronic annotation	chr1:26363742-26368292 (-) // 82.12 // p36.11	2013-10-23	This probe set was annotated using the Matching Probes based pipeline to a Entrez Gene identifier using 6 transcripts. // false // Matching Probes // A		AF370409(11),AK023491(11),ENST00000374276(11),ENST00000374278(11),NM_001004434(11),NM_032513(11)	Hs.143545	chr1p35.3	26368292	chr1	82.12	26363742	-		ENSG00000158014///OTTHUMG00000007508	solute carrier family 30 (zinc transporter), member 2	Human Genome U133 Plus 2.0 Array	February 2009 (Genome Reference Consortium GRCh37)	GO:0006810|GO:0006811|GO:0006812|GO:0006829|GO:0055085|GO:0061090|GO:0071577|GO:0005737|GO:0005764|GO:0005765|GO:0005770|GO:0005773|GO:0005774|GO:0010008|GO:0016020|GO:0016021|GO:0016023|GO:0044444|GO:0005385|GO:0008324	IPR002524 // Cation efflux protein // 1.7E-43///IPR002524 // Cation efflux protein // 8.6E-67		608118///609617		NP_001004434///NP_115902	NM_001004434///NM_032513	BF510698	GenBank	Consensus sequence	Homo sapiens	Q9BRI3///B3KSN7	gb:BF510698 /DB_XREF=gi:11593996 /DB_XREF=UI-H-BI4-aof-h-11-0-UI.s1 /CLONE=IMAGE:3084909 /FEA=mRNA /CNT=38 /TID=Hs.143545.0 /TIER=Stack /STK=22 /UG=Hs.143545 /UG_TITLE=Homo sapiens cDNA FLJ13429 fis, clone PLACE1002500, weakly similar to Rattus norvegicus zinc transporter (ZnT-2) mRNA	AF370409 // Homo sapiens PP12488 mRNA, complete cds. // gb // 11 // ---///AK023491 // Homo sapiens cDNA FLJ13429 fis, clone PLACE1002500, weakly similar to Rattus norvegicus zinc transporter (ZnT-2) mRNA. // gb // 11 // ---///ENST00000374276 // cdna:known chromosome:GRCh37:1:26364513:26372624:-1 gene:ENSG00000158014 gene_biotype:protein_coding transcript_biotype:protein_coding // ensembl // 11 //…
210712_at	0.000972813	1	9.05739	0.0214926	3.30841	3.28692	9.76027	A	A	A	A	A	P	LDHAL6B	92483	0005975 // carbohydrate metabolic process // inferred from electronic annotation///0006096 // glycolysis // inferred from electronic annotation///0044262 // cellular carbohydrate metabolic process // inferred from electronic annotation///0055114 // oxidation-reduction process // inferred from electronic annotation	0005737 // cytoplasm // inferred from electronic annotation	0000166 // nucleotide binding // inferred from electronic annotation///0003824 // catalytic activity // inferred from electronic annotation///0004459 // L-lactate dehydrogenase activity // inferred from electronic annotation///0005515 // protein binding // inferred from physical interaction///0016491 // oxidoreductase activity // inferred from electronic annotation///0016616 // oxidoreductase act…	chr15:59499041-59500707 (+) // 99.17 // q22.2	2013-10-23	This probe set was annotated using the Matching Probes based pipeline to a Entrez Gene identifier using 5 transcripts. // false // Matching Probes // A	GENSCAN00000030015 // ensembl // 2 // Cross Hyb Matching Probes	AY009108(11),AY642121(11),BC022034(11),ENST00000307144(11),NM_033195(11)	Hs.307052	chr15q22.2	59500707	chr15	99.17	59499041	+	EC:1.1.1.27	ENSG00000171989///OTTHUMG00000132714	lactate dehydrogenase A-like 6B	Human Genome U133 Plus 2.0 Array	February 2009 (Genome Reference Consortium GRCh37)	GO:0005975|GO:0006096|GO:0044262|GO:0055114|GO:0005737|GO:0000166|GO:0003824|GO:0004459|GO:0005515|GO:0016491|GO:0016616	IPR001236 // Lactate/malate dehydrogenase, N-terminal // 3.6E-50///IPR022383 // Lactate/malate dehydrogenase, C-terminal // 3.8E-38			Glycolysis_and_Gluconeogenesis // GenMAPP	NP_149972	NM_033195	AY009108	GenBank	Exemplar sequence	Homo sapiens	Q9BYZ2	gb:AY009108.1 /DB_XREF=gi:12330999 /FEA=FLmRNA /CNT=3 /TID=Hs.307052.0 /TIER=FL /STK=0 /UG=Hs.307052 /DEF=Homo sapiens lactate dehydrogenase A mRNA, complete cds. /PROD=lactate dehydrogenase A /FL=gb:AY009108.1	AY009108 // Homo sapiens lactate dehydrogenase A mRNA, complete cds. // gb // 11 // ---///AY642121 // Homo sapiens lactacte dehydrogenase mRNA, complete cds. // gb // 11 // ---///BC022034 // Homo sapiens lactate dehydrogenase A-like 6B, mRNA (cDNA clone MGC:26983 IMAGE:4825988), complete cds. // gb // 11 // ---///ENST00000307144 // cdna:known chromosome:GRCh37:15:59499042:59500705:1 gene:ENSG0000…
234867_at	0.000996826	1.32391	8.0634	0.020792	2.78615	2.76535	6.79915	A	A	A	A	A	A	TRAV39///TRAV39				0005515 // protein binding // inferred from electronic annotation	chr14:22771938-22772438 (+) // 100.0 // q11.2	2013-10-23	This probe set was annotated using the Matching Probes based pipeline to a UniGene identifier using 2 transcripts. // false // Matching Probes // A		ENST00000390466(11),X58740(11)	Hs.251473		22772438	chr14	100	22771938	+		ENSG00000211818///OTTHUMG00000170839	T cell receptor alpha variable 39///NULL	Human Genome U133 Plus 2.0 Array	February 2009 (Genome Reference Consortium GRCh37)	GO:0005515	IPR013106 // Immunoglobulin V-set // 2.9E-14///IPR013151 // Immunoglobulin // 1.3E-8						AE000661	GenBank	Consensus sequence	Homo sapiens		gb:AE000661 /DB_XREF=gi:2358060 /FEA=DNA_3 /CNT=1 /TID=Hs.251473.0 /TIER=ConsEnd /STK=0 /UG=Hs.251473 /UG_TITLE=Homo sapiens T-cell receptor alpha delta locus from bases 752679 to 1000555 (section 4 of 5) of the Complete Nucleotide Sequence /DEF=Homo sapiens T-cell receptor alpha delta locus from bases 752679 to 1000555 (section 4 of 5) of the Complete Nucleotide Sequence	ENST00000390466 // cdna:known chromosome:GRCh37:14:22771939:22772438:1 gene:ENSG00000211818 gene_biotype:TR_V_gene transcript_biotype:TR_V_gene // ensembl // 11 // ---///GENSCAN00000037654 // cdna:genscan chromosome:GRCh37:14:22750880:22772515:1 transcript_biotype:protein_coding // ensembl // 9 // ---///n335847 // accn=X58740 class=mRNAlike lncRNA name=NULL ref=H-invitational v7.5 transcriptId=HI…
206666_at	0.00113606	2.83421	16.0951	-0.0472964	2.56165	2.60895	6.10059	A	A	A	A	A	P	GZMK	3003	0006508 // proteolysis // inferred from electronic annotation	0005576 // extracellular region // inferred from electronic annotation	0003824 // catalytic activity // inferred from electronic annotation///0004252 // serine-type endopeptidase activity // inferred from electronic annotation///0008233 // peptidase activity // inferred from electronic annotation///0008236 // serine-type peptidase activity // traceable author statement///0016787 // hydrolase activity // inferred from electronic annotation	chr5:54320110-54329959 (+) // 100.0 // q11.2	2013-10-23	This probe set was annotated using the Matching Probes based pipeline to a Entrez Gene identifier using 5 transcripts. // false // Matching Probes // A	GENSCAN00000017203 // ensembl // 4 // Cross Hyb Matching Probes///ENST00000512089 // ensembl // 1 // Cross Hyb Matching Probes///OTTHUMT00000367870 // vega // 1 // Cross Hyb Matching Probes	BC035802(11),ENST00000231009(11),NM_002104(11),U26174(11),U35237(11)	Hs.3066	chr5q11.2	54329959	chr5	100	54320110	+	EC:3.4.21.-	ENSG00000113088///OTTHUMG00000097009	granzyme K (granzyme 3; tryptase II)	Human Genome U133 Plus 2.0 Array	February 2009 (Genome Reference Consortium GRCh37)	GO:0006508|GO:0005576|GO:0003824|GO:0004252|GO:0008233|GO:0008236|GO:0016787	IPR001254 // Peptidase S1 // 2.2E-70///IPR015420 // Peptidase S1A, nudel // 1.3E-11		600784		NP_002095	NM_002104	NM_002104	GenBank	Exemplar sequence	Homo sapiens	P49863	gb:NM_002104.1 /DB_XREF=gi:4504234 /GEN=GZMK /FEA=FLmRNA /CNT=13 /TID=Hs.3066.0 /TIER=FL /STK=7 /UG=Hs.3066 /LL=3003 /DEF=Homo sapiens granzyme K (serine protease, granzyme 3; tryptase II) (GZMK), mRNA. /PROD=granzyme K precursor /FL=gb:NM_002104.1 gb:U26174.1 gb:U35237.1	BC035802 // Homo sapiens granzyme K (granzyme 3; tryptase II), mRNA (cDNA clone MGC:46219 IMAGE:5748080), complete cds. // gb // 11 // ---///ENST00000231009 // cdna:known chromosome:GRCh37:5:54320081:54330398:1 gene:ENSG00000113088 gene_biotype:protein_coding transcript_biotype:protein_coding // ensembl // 11 // ---///NM_002104 // Homo sapiens granzyme K (granzyme 3; tryptase II) (GZMK), mRNA. //…
1558670_at	0.00114986	3.48576	18.321	0.014305	2.55391	2.53961	5.81431	A	A	A	A	A	A						chr1:16049141-16050976 (+) // 66.9 // p36.21	2013-10-23	This probe set was annotated using the Matching Probes based pipeline to a UniGene identifier using 1 transcripts. // false // Matching Probes // A		AK074598(11)	Hs.400346		16050976	chr1	66.9	16049141	+				Human Genome U133 Plus 2.0 Array	February 2009 (Genome Reference Consortium GRCh37)								BM724257	GenBank	Consensus sequence	Homo sapiens		gb:BM724257 /DB_XREF=gi:19045588 /DB_XREF=UI-E-EO1-aiy-h-24-0-UI.r1 /CLONE=UI-E-EO1-aiy-h-24-0-UI /TID=Hs2.400346.1 /CNT=7 /FEA=mRNA /TIER=ConsEnd /STK=0 /UG=Hs.400346 /UG_TITLE=Homo sapiens cDNA FLJ90117 fis, clone HEMBA1006912.	AK074598 // Homo sapiens cDNA FLJ90117 fis, clone HEMBA1006912. // gb // 11 // ---
1565771_at	0.00131633	1.11852	3.19449	-0.0501385	1.58819	1.63833	3.11306	A	A	A	A	A	A	DKFZp434E1119	283218				chr11:77184415-77188074 (+) // 48.76 // q14.1	2013-10-23	This probe set was annotated using the Matching Probes based pipeline to a Entrez Gene identifier using 1 transcripts. // false // Matching Probes // A		AL834516(11)	Hs.376782	chr11q14.1	77188074	chr11	48.76	77184415	+		ENSG00000268635///OTTHUMG00000165139	uncharacterized DKFZp434E1119	Human Genome U133 Plus 2.0 Array	February 2009 (Genome Reference Consortium GRCh37)					Integrin-mediated_cell_adhesion_KEGG // GenMAPP		XR_159130///XR_159212	AL834516	GenBank	Consensus sequence	Homo sapiens	Q8NCZ5	gb:AL834516.1 /DB_XREF=gi:21740328 /TID=Hs2.376782.1 /CNT=3 /FEA=mRNA /TIER=ConsEnd /STK=0 /UG=Hs.376782 /UG_TITLE=Homo sapiens mRNA; cDNA DKFZp434E1119 (from clone DKFZp434E1119) /DEF=Homo sapiens mRNA; cDNA DKFZp434E1119 (from clone DKFZp434E1119).	AL834516 // Homo sapiens mRNA; cDNA DKFZp434E1119 (from clone DKFZp434E1119). // gb // 11 // ---///ENST00000598970 // cdna:known chromosome:GRCh37:11:77184416:77188074:1 gene:ENSG00000268635 gene_biotype:protein_coding transcript_biotype:protein_coding // ensembl // 11 // ---///n341074 // accn=AL834516 class=mRNAlike lncRNA name=Human lncRNA ref=JounralRNA transcriptId=3540 cpcScore=-0.3471800 cn…
211226_at	0.00159446	1.62993	10.4184	0.259739	3.10296	2.84322	7.1762	A	A	A	A	A	A	GALR2	8811	0006936 // muscle contraction // traceable author statement///0007165 // signal transduction // inferred from electronic annotation///0007166 // cell surface receptor signaling pathway // traceable author statement///0007186 // G-protein coupled receptor signaling pathway // inferred from electronic annotation///0007188 // adenylate cyclase-modulating G-protein coupled receptor signaling pathway …	0005886 // plasma membrane // traceable author statement///0016020 // membrane // inferred from electronic annotation///0016021 // integral to membrane // inferred from electronic annotation	0004871 // signal transducer activity // inferred from electronic annotation///0004930 // G-protein coupled receptor activity // inferred from electronic annotation///0004966 // galanin receptor activity // inferred from electronic annotation///0005515 // protein binding // inferred from physical interaction///0042923 // neuropeptide binding // inferred from electronic annotation	chr17:74070939-74073534 (+) // 100.0 // q25.1	2013-10-23	This probe set was annotated using the Matching Probes based pipeline to a Entrez Gene identifier using 10 transcripts. // false // Matching Probes // A		AF040630(11),AF080586(11),BC069130(11),BC074914(11),BC074915(11),BC109051(11),BC109052(11),EF577401(11),ENST00000329003(11),NM_003857(11)	Hs.158351	chr17q25.3	74073534	chr17	100	74070939	+		ENSG00000182687///OTTHUMG00000167479	galanin receptor 2	Human Genome U133 Plus 2.0 Array	February 2009 (Genome Reference Consortium GRCh37)	GO:0006936|GO:0007165|GO:0007166|GO:0007186|GO:0007188|GO:0007189|GO:0007194|GO:0007204|GO:0007268|GO:0007275|GO:0007586|GO:0007611|GO:0007631|GO:0031175|GO:0043647|GO:0046488|GO:0005886|GO:0016020|GO:0016021|GO:0004871|GO:0004930|GO:0004966|GO:0005515|GO:0042923	IPR000276 // G protein-coupled receptor, rhodopsin-like // 2.4E-61///IPR019424 // 7TM GPCR, olfactory receptor/chemoreceptor Srsx // 6.8E-15///IPR019427 // 7TM GPCR, serpentine receptor class w (Srw) // 2.2E-8		603691	GPCRDB_Class_A_Rhodopsin-like // GenMAPP///Peptide_GPCRs // GenMAPP	NP_003848	NM_003857	AF080586	GenBank	Exemplar sequence	Homo sapiens	O43603	gb:AF080586.1 /DB_XREF=gi:4165080 /GEN=GALR2 /FEA=FLmRNA /CNT=5 /TID=Hs.158351.0 /TIER=FL /STK=0 /UG=Hs.158351 /LL=8811 /DEF=Homo sapiens galanin receptor type 2 (GALR2) mRNA, complete cds. /PROD=galanin receptor type 2 /FL=gb:AF080586.1 gb:AF040630.1 gb:NM_003857.2	AF040630 // Homo sapiens galanin receptor GalR2 mRNA, complete cds. // gb // 11 // ---///AF080586 // Homo sapiens galanin receptor type 2 (GALR2) mRNA, complete cds. // gb // 11 // ---///BC069130 // Homo sapiens galanin receptor 2, mRNA (cDNA clone MGC:95411 IMAGE:7216986), complete cds. // gb // 11 // ---///BC074914 // Homo sapiens galanin receptor 2, mRNA (cDNA clone MGC:103946 IMAGE:30915339),…
228619_x_at	0.00173074	92.8707	300.294	0.0568236	1.90582	1.84899	3.60248	P	P	P	P	P	P	TIPRL	261726	0000077 // DNA damage checkpoint // inferred from mutant phenotype///0034048 // negative regulation of protein phosphatase type 2A activity // inferred from direct assay	0005737 // cytoplasm // inferred from electronic annotation	0005515 // protein binding // inferred from physical interaction	chr1:168170857-168171352 (+) // 82.3 // q24.2	2013-10-23	This probe set was annotated using the Matching Probes based pipeline to a Entrez Gene identifier using 1 transcripts. // false // Matching Probes // A	AB097034 // gb // 6 // Cross Hyb Matching Probes	NM_152902(11)	Hs.137576	chr1q23.2	168171352	chr1	82.3	168170857	+			TIP41, TOR signaling pathway regulator-like (S. cerevisiae)	Human Genome U133 Plus 2.0 Array	February 2009 (Genome Reference Consortium GRCh37)	GO:0000077|GO:0034048|GO:0005737|GO:0005515			611807		NP_001026970///NP_690866	NM_001031800///NM_152902	AI694231	GenBank	Consensus sequence	Homo sapiens	O75663	gb:AI694231 /DB_XREF=gi:4971571 /DB_XREF=wd67h02.x1 /CLONE=IMAGE:2336691 /FEA=EST /CNT=18 /TID=Hs.137576.0 /TIER=Stack /STK=17 /UG=Hs.137576 /LL=26514 /UG_GENE=RPL34P1 /UG_TITLE=ribosomal protein L34 pseudogene 1	BX648646 // Homo sapiens mRNA; cDNA DKFZp686C19117 (from clone DKFZp686C19117). // gb // 11 // ---///NM_152902 // Homo sapiens TIP41, TOR signaling pathway regulator-like (S. cerevisiae) (TIPRL), transcript variant 1, mRNA. // refseq // 11 // ---///uc001gfg.3 // --- // ucsc_genes // 11 // ---
1555435_at	0.00175668	4.20362	12.1469	-0.100305	1.58111	1.68141	3.20742	A	A	A	P	A	P	AFF4	27125	0006351 // transcription, DNA-dependent // inferred from electronic annotation///0006355 // regulation of transcription, DNA-dependent // inferred from electronic annotation///0006366 // transcription from RNA polymerase II promoter // traceable author statement///0007286 // spermatid development // inferred from electronic annotation	0005634 // nucleus // inferred from direct assay///0005730 // nucleolus // inferred from direct assay///0005739 // mitochondrion // inferred from direct assay	0003700 // sequence-specific DNA binding transcription factor activity // traceable author statement///0005515 // protein binding // inferred from physical interaction	chr5:132239554-132299206 (-) // 79.92 // q31.1	2013-10-23	This probe set was annotated using the Matching Probes based pipeline to a Entrez Gene identifier using 2 transcripts. // false // Matching Probes // A		BC025700(11),ENST00000491831(11)	Hs.231967	chr5q31	132299206	chr5	79.92	132239554	-		ENSG00000072364///OTTHUMG00000059838	AF4/FMR2 family, member 4	Human Genome U133 Plus 2.0 Array	February 2009 (Genome Reference Consortium GRCh37)	GO:0006351|GO:0006355|GO:0006366|GO:0007286|GO:0005634|GO:0005730|GO:0005739|GO:0003700|GO:0005515			604417		NP_055238	NM_014423	BC025700	GenBank	Consensus sequence	Homo sapiens	Q8TAX5///Q9UHB7///Q7Z2T0	gb:BC025700.1 /DB_XREF=gi:19343928 /TID=Hs2.231967.2 /CNT=1 /FEA=FLmRNA /TIER=FL /STK=1 /LL=27125 /UG_GENE=AF5Q31 /UG=Hs.231967 /DEF=Homo sapiens, Similar to ALL1 fused gene from 5q31, clone MGC:34372 IMAGE:5221893, mRNA, complete cds. /PROD=Similar to ALL1 fused gene from 5q31 /FL=gb:BC025700.1	BC025700 // Homo sapiens AF4/FMR2 family, member 4, mRNA (cDNA clone IMAGE:5221893), complete cds. // gb // 11 // ---///ENST00000491831 // cdna:known chromosome:GRCh37:5:132239553:132299206:-1 gene:ENSG00000072364 gene_biotype:protein_coding transcript_biotype:processed_transcript // ensembl // 11 // ---///OTTHUMT00000251004 // cdna:all chromosome:VEGA52:5:132239553:132299206:-1 Gene:OTTHUMG00000…
239523_at	0.00176522	2.92705	10.0283	0.182448	2.11422	1.93177	3.81524	A	A	A	A	A	A	TUSC5	286753	0009607 // response to biotic stimulus // inferred from electronic annotation	0016020 // membrane // inferred from electronic annotation///0016021 // integral to membrane // inferred from electronic annotation		chr17:1203615-1204278 (+) // 92.82 // p13.3	2013-10-23	This probe set was annotated using the Matching Probes based pipeline to a Entrez Gene identifier using 3 transcripts. // false // Matching Probes // A	AB090231 // gb // 8 // Cross Hyb Matching Probes	BC142615(11),ENST00000333813(11),NM_172367(11)	Hs.146059	chr17p13.3	1204278	chr17	92.82	1203615	+		ENSG00000184811///OTTHUMG00000132196	tumor suppressor candidate 5	Human Genome U133 Plus 2.0 Array	February 2009 (Genome Reference Consortium GRCh37)	GO:0009607|GO:0016020|GO:0016021	IPR007593 // Interferon-induced transmembrane protein // 3.6E-24		612211		NP_758955	NM_172367	AW137636	GenBank	Consensus sequence	Homo sapiens	A5PKU2///Q8IXB3	gb:AW137636 /DB_XREF=gi:6141954 /DB_XREF=UI-H-BI1-adc-a-06-0-UI.s1 /CLONE=IMAGE:2716306 /FEA=EST /CNT=7 /TID=Hs.146059.0 /TIER=ConsEnd /STK=2 /UG=Hs.146059 /UG_TITLE=ESTs	BC142615 // Homo sapiens tumor suppressor candidate 5, mRNA (cDNA clone MGC:164777 IMAGE:40147346), complete cds. // gb // 11 // ---///ENST00000333813 // cdna:known chromosome:GRCh37:17:1182957:1204281:1 gene:ENSG00000184811 gene_biotype:protein_coding transcript_biotype:protein_coding // ensembl // 11 // ---///NM_172367 // Homo sapiens tumor suppressor candidate 5 (TUSC5), mRNA. // refseq // 11 …
221872_at	0.00177069	1.57632	10.9222	0.100365	3.08449	2.98412	7.91244	A	A	A	A	A	A	RARRES1	5918	0008285 // negative regulation of cell proliferation // inferred from electronic annotation	0016020 // membrane // inferred from electronic annotation///0016021 // integral to membrane // inferred from electronic annotation		chr3:158414891-158428638 (-) // 80.64 // q25.32	2013-10-23	This probe set was annotated using the Matching Probes based pipeline to a Entrez Gene identifier using 3 transcripts. // false // Matching Probes // A		BC029640(11),ENST00000237696(11),NM_206963(11)	Hs.82547	chr3q25.32	158428638	chr3	80.64	158414891	-		ENSG00000118849///OTTHUMG00000158834	retinoic acid receptor responder (tazarotene induced) 1	Human Genome U133 Plus 2.0 Array	February 2009 (Genome Reference Consortium GRCh37)	GO:0008285|GO:0016020|GO:0016021	IPR009684 // Proteinase inhibitor I47, latexin // 1.9E-122		605090		NP_002879///NP_996846	NM_002888///NM_206963	AI669229	GenBank	Consensus sequence	Homo sapiens	P49788	gb:AI669229 /DB_XREF=gi:4834003 /DB_XREF=wc13e06.x1 /CLONE=IMAGE:2315074 /FEA=EST /CNT=51 /TID=Hs.82547.1 /TIER=Stack /STK=30 /UG=Hs.82547 /LL=5918 /UG_GENE=RARRES1 /UG_TITLE=retinoic acid receptor responder (tazarotene induced) 1	BC029640 // Homo sapiens retinoic acid receptor responder (tazarotene induced) 1, mRNA (cDNA clone MGC:24933 IMAGE:4776506), complete cds. // gb // 11 // ---///ENST00000237696 // cdna:known chromosome:GRCh37:3:158414681:158450485:-1 gene:ENSG00000118849 gene_biotype:protein_coding transcript_biotype:protein_coding // ensembl // 11 // ---///NM_206963 // Homo sapiens retinoic acid receptor responde…
216446_at	0.00180612	7.53902	23.5348	-0.114314	1.67921	1.79352	3.4666	A	A	A	A	A	A						chr1:54061391-54063053 (-) // 66.81 // p32.3	2013-10-23	This probe set was annotated using the Accession mapped clusters based pipeline to a UniGene identifier using 1 transcripts. // false // Accession mapped clusters // E		AK024568	Hs.306691		54063053	chr1	66.81	54061391	-				Human Genome U133 Plus 2.0 Array	February 2009 (Genome Reference Consortium GRCh37)								AK024568	GenBank	Consensus sequence	Homo sapiens		gb:AK024568.1 /DB_XREF=gi:10436878 /FEA=mRNA /CNT=1 /TID=Hs.306691.0 /TIER=ConsEnd /STK=0 /UG=Hs.306691 /UG_TITLE=Homo sapiens cDNA: FLJ20915 fis, clone ADSE00692 /DEF=Homo sapiens cDNA: FLJ20915 fis, clone ADSE00692.	AK024568 // /DEF=Homo sapiens cDNA: FLJ20915 fis, clone ADSE00692. // gb // --- // ---
219803_at	0.00180754	1.17045	5.48068	0.110436	2.44705	2.33662	5.05116	A	A	A	A	A	A	ANGPTL3	27329	0006071 // glycerol metabolic process // inferred from direct assay///0006631 // fatty acid metabolic process // inferred from direct assay///0006644 // phospholipid metabolic process // inferred from direct assay///0007160 // cell-matrix adhesion // inferred from physical interaction///0007165 // signal transduction // inferred from direct assay///0007229 // integrin-mediated signaling pathway /…	0005576 // extracellular region // inferred from electronic annotation///0005615 // extracellular space // inferred from direct assay///0009986 // cell surface // inferred from direct assay	0004857 // enzyme inhibitor activity // inferred from sequence or structural similarity///0004859 // phospholipase inhibitor activity // inferred from direct assay///0005102 // receptor binding // inferred from electronic annotation///0005178 // integrin binding // inferred from physical interaction///0008083 // growth factor activity // inferred from direct assay	chr1:63063221-63070577 (+) // 99.47 // p31.3	2013-10-23	This probe set was annotated using the Matching Probes based pipeline to a Entrez Gene identifier using 7 transcripts. // false // Matching Probes // A		AF152562(11),AK289426(10),AY358273(10),BC058287(11),ENST00000371129(11),ENST00000493994(10),NM_014495(11)	Hs.209153	chr1p31.3	63070577	chr1	99.47	63063221	+		ENSG00000132855///OTTHUMG00000009146	angiopoietin-like 3	Human Genome U133 Plus 2.0 Array	February 2009 (Genome Reference Consortium GRCh37)	GO:0006071|GO:0006631|GO:0006644|GO:0007160|GO:0007165|GO:0007229|GO:0008203|GO:0009395|GO:0009725|GO:0010519|GO:0019915|GO:0030335|GO:0042632|GO:0043086|GO:0045766|GO:0048844|GO:0050996|GO:0051005|GO:0055088|GO:0055090|GO:0055091|GO:0070328|GO:0070328|GO:0005576|GO:0005615|GO:0009986|GO:0004857|GO:0004859|GO:0005102|GO:0005178|GO:0008083	IPR002181 // Fibrinogen, alpha/beta/gamma chain, C-terminal globular domain // 2.4E-56		604774///605019		NP_055310	NM_014495	NM_014495	GenBank	Exemplar sequence	Homo sapiens	Q9Y5C1///A8K061///B1ALJ0///A0JLS0///B2RCW1	gb:NM_014495.1 /DB_XREF=gi:7656887 /GEN=ANGPTL3 /FEA=FLmRNA /CNT=42 /TID=Hs.209153.0 /TIER=FL /STK=4 /UG=Hs.209153 /LL=27329 /DEF=Homo sapiens angiopoietin-like 3 (ANGPTL3), mRNA. /PROD=angiopoietin-like 3 precursor /FL=gb:NM_014495.1 gb:AF152562.1	AF152562 // Homo sapiens angiopoietin-related protein 3 (ANGPTL3) mRNA, complete cds. // gb // 11 // ---///AK289426 // Homo sapiens cDNA FLJ77880 complete cds, highly similar to Homo sapiens angiopoietin-like 3, mRNA. // gb // 10 // ---///AY358273 // Homo sapiens clone DNA16451 NL6 (UNQ153) mRNA, complete cds. // gb // 10 // ---///BC058287 // Homo sapiens angiopoietin-like 3, mRNA (cDNA clone MGC…
216439_at	0.00188352	3.62354	10.7497	-0.0404627	1.70423	1.7447	3.35124	A	A	A	A	A	A	TNK2	10188	0006468 // protein phosphorylation // inferred from electronic annotation///0006897 // endocytosis // inferred from electronic annotation///0007166 // cell surface receptor signaling pathway // traceable author statement///0007264 // small GTPase mediated signal transduction // traceable author statement///0016310 // phosphorylation // inferred from direct assay///0050731 // positive regulation o…	0005634 // nucleus // inferred from direct assay///0005737 // cytoplasm // inferred from direct assay///0005768 // endosome // inferred from sequence or structural similarity///0005886 // plasma membrane // inferred from direct assay///0005905 // coated pit // inferred from direct assay///0005912 // adherens junction // inferred from electronic annotation///0016020 // membrane // inferred from el…	0000166 // nucleotide binding // inferred from electronic annotation///0004672 // protein kinase activity // inferred from electronic annotation///0004674 // protein serine/threonine kinase activity // inferred from electronic annotation///0004712 // protein serine/threonine/tyrosine kinase activity // inferred from direct assay///0004713 // protein tyrosine kinase activity // inferred from direc…	chr3:195611154-195612955 (-) // 71.84 // q29	2013-10-23	This probe set was annotated using the Matching Probes based pipeline to a Entrez Gene identifier using 3 transcripts. // false // Matching Probes // A		AB209338(11),AK024904(11),ENST00000481865(11)	Hs.306722	chr3q29	195612955	chr3	71.84	195611154	-	EC:2.7.10.2///EC:2.7.11.1	ENSG00000061938///OTTHUMG00000155737	tyrosine kinase, non-receptor, 2	Human Genome U133 Plus 2.0 Array	February 2009 (Genome Reference Consortium GRCh37)	GO:0006468|GO:0006897|GO:0007166|GO:0007264|GO:0016310|GO:0050731|GO:2000369|GO:0005634|GO:0005737|GO:0005768|GO:0005886|GO:0005905|GO:0005912|GO:0016020|GO:0030054|GO:0030136|GO:0030424|GO:0030425|GO:0030426|GO:0030659|GO:0031410|GO:0043025|GO:0070436|GO:0000166|GO:0004672|GO:0004674|GO:0004712|GO:0004713|GO:0004715|GO:0005095|GO:0005154|GO:0005515|GO:0005524|GO:0016301|GO:0016740|GO:0016772|GO:…			606994		NP_001010938///NP_005772	NM_001010938///NM_005781	AK024904	GenBank	Consensus sequence	Homo sapiens	Q59FX1///Q07912///B3KXJ4	gb:AK024904.1 /DB_XREF=gi:10437318 /FEA=mRNA /CNT=1 /TID=Hs.306722.0 /TIER=ConsEnd /STK=0 /UG=Hs.306722 /UG_TITLE=Homo sapiens cDNA: FLJ21251 fis, clone COL01259 /DEF=Homo sapiens cDNA: FLJ21251 fis, clone COL01259.	AB209338 // Homo sapiens mRNA for Hypothetical protein FLJ16772 variant protein. // gb // 11 // ---///AK024904 // Homo sapiens cDNA: FLJ21251 fis, clone COL01259. // gb // 11 // ---///ENST00000481865 // cdna:known chromosome:GRCh37:3:195595096:195613144:-1 gene:ENSG00000061938 gene_biotype:protein_coding transcript_biotype:retained_intron // ensembl // 11 // ---///OTTHUMT00000341444 // cdna:all c…
231620_at	0.00197181	2.61928	7.94637	0.0418669	1.8074	1.76553	3.4	A	A	A	A	A	A	OTTHUMG00000163819///RP11-561E1.1					chr8:24369136-24372184 (-) // 87.42 // p21.2	2013-10-23	This probe set was annotated using the Matching Probes based pipeline to a UniGene identifier using 12 transcripts. // true // Matching Probes // A		ENST00000519364(9),ENST00000517428(9),ENST00000520256(11),ENST00000519893(11),OTTHUMT00000375753(9),OTTHUMT00000375754(9),OTTHUMT00000375755(11),OTTHUMT00000375756(11)	Hs.125562		24372184	chr8	87.42	24369136	-		ENSG00000253643///OTTHUMG00000163819	NULL///NULL	Human Genome U133 Plus 2.0 Array	February 2009 (Genome Reference Consortium GRCh37)								AI377949	GenBank	Consensus sequence	Homo sapiens		gb:AI377949 /DB_XREF=gi:4187802 /DB_XREF=te67c07.x1 /CLONE=IMAGE:2091756 /FEA=EST /CNT=12 /TID=Hs.125562.0 /TIER=Stack /STK=12 /UG=Hs.125562 /UG_TITLE=ESTs	ENST00000517428 // cdna:known chromosome:GRCh37:8:24369135:24372101:-1 gene:ENSG00000253643 gene_biotype:antisense transcript_biotype:antisense // ensembl // 9 // ---///ENST00000519364 // cdna:known chromosome:GRCh37:8:24347825:24372341:-1 gene:ENSG00000253643 gene_biotype:antisense transcript_biotype:antisense // ensembl // 9 // ---///ENST00000519893 // cdna:known chromosome:GRCh37:8:24369143:24…
234865_at	0.00208703	1.13324	5.90212	0.0294197	2.52127	2.49185	5.62497	A	A	A	A	A	A	TRBV25-1///TRBV25-1				0005515 // protein binding // inferred from electronic annotation	chr7:142378915-142379074 (+) // 77.18 // q34	2013-10-23	This probe set was annotated using the Matching Probes based pipeline to a UniGene identifier using 13 transcripts. // true // Matching Probes // A	ENST00000438417 // ensembl // 2 // Cross Hyb Matching Probes///OTTHUMT00000052111 // vega // 2 // Cross Hyb Matching Probes	uc003waa.1(10),DQ341454(10),DQ341455(10),DQ341456(10),DQ341457(10),DQ341458(10),DQ341459(10),DQ341460(10),DQ341461(10),DQ341462(10),M13861(10),X74845(10),GENSCAN00000038703(10),GENSCAN00000051716(10),ENST00000562278(10),ENST00000390398(10),OTTHUMT00000352476(10),OTTHUMT00000427366(10)	Hs.272264		142379074	chr7	77.18	142378915	+		ENSG00000211751///ENSG00000260486///OTTHUMG00000158868///OTTHUMG00000174760	T cell receptor beta variable 25-1///NULL	Human Genome U133 Plus 2.0 Array	February 2009 (Genome Reference Consortium GRCh37)	GO:0005515	IPR013106 // Immunoglobulin V-set // 2.3E-16						AJ389983	GenBank	Consensus sequence	Homo sapiens	A0A5C2	gb:AJ389983 /DB_XREF=gi:6114677 /FEA=DNA /CNT=1 /TID=Hs.272264.0 /TIER=ConsEnd /STK=0 /UG=Hs.272264 /UG_TITLE=Homo sapiens partial TCR beta gene for T cell receptor beta chain variable region, germinal center 3, sequence A780 /DEF=Homo sapiens partial TCR beta gene for T cell receptor beta chain variable region, germinal center 3, sequence A780	DQ341454 // Homo sapiens clone BM2a.5 T cell receptor beta chain mRNA, complete cds. // gb // 10 // ---///DQ341455 // Homo sapiens clone C1N.5 T cell receptor beta chain mRNA, complete cds. // gb // 10 // ---///DQ341456 // Homo sapiens clone CAD1.1 T cell receptor beta chain mRNA, complete cds. // gb // 10 // ---///DQ341457 // Homo sapiens clone J3N.1 T cell receptor beta chain mRNA, complete cds…
207331_at	0.00211597	1	5.80477	0.0214926	2.69539	2.6739	6.38151	A	A	A	A	A	A	CENPF	1063	0000085 // G2 phase of mitotic cell cycle // inferred from mutant phenotype///0000087 // M phase of mitotic cell cycle // inferred from direct assay///0000087 // M phase of mitotic cell cycle // inferred from mutant phenotype///0000278 // mitotic cell cycle // inferred from mutant phenotype///0000278 // mitotic cell cycle // traceable author statement///0006260 // DNA replication // inferred from…	0000775 // chromosome, centromeric region // inferred from direct assay///0000776 // kinetochore // inferred from direct assay///0000777 // condensed chromosome kinetochore // inferred from electronic annotation///0000785 // chromatin // non-traceable author statement///0000922 // spindle pole // inferred from direct assay///0000940 // condensed chromosome outer kinetochore // inferred from direc…	0003682 // chromatin binding // non-traceable author statement///0005515 // protein binding // inferred from physical interaction///0008022 // protein C-terminus binding // inferred from physical interaction///0008134 // transcription factor binding // inferred from physical interaction///0042803 // protein homodimerization activity // inferred from physical interaction///0045502 // dynein bindin…	chr1:214822022-214827751 (+) // 53.55 // q41	2013-10-23	This probe set was annotated using the Matching Probes based pipeline to a Entrez Gene identifier using 1 transcripts. // false // Matching Probes // A		ENST00000467765(10)	Hs.77204	chr1q41	214827751	chr1	53.55	214822022	+		ENSG00000117724///OTTHUMG00000036955	centromere protein F, 350/400kDa	Human Genome U133 Plus 2.0 Array	February 2009 (Genome Reference Consortium GRCh37)	GO:0000085|GO:0000087|GO:0000087|GO:0000278|GO:0000278|GO:0006260|GO:0007049|GO:0007059|GO:0007059|GO:0007067|GO:0007094|GO:0007275|GO:0007517|GO:0008283|GO:0010389|GO:0015031|GO:0015031|GO:0016202|GO:0030154|GO:0042493|GO:0045892|GO:0051301|GO:0051310|GO:0051382|GO:0000775|GO:0000776|GO:0000777|GO:0000785|GO:0000922|GO:0000940|GO:0000940|GO:0005634|GO:0005635|GO:0005694|GO:0005737|GO:0005819|GO:…			600236		NP_057427	NM_016343	NM_016343	GenBank	Exemplar sequence	Homo sapiens	Q9UHT7///P49454	gb:NM_016343.1 /DB_XREF=gi:7706650 /GEN=CENPF /FEA=FLmRNA /CNT=5 /TID=Hs.77204.1 /TIER=FL /STK=1 /UG=Hs.77204 /LL=1063 /DEF=Homo sapiens centromere protein F (350400kD, mitosin) (CENPF), mRNA. /PROD=centromere protein F (350400kD, mitosin) /FL=gb:AF118076.1 gb:NM_016343.1	AF118076 // Homo sapiens PRO1779 mRNA, complete cds. // gb // 11 // ---///ENST00000467765 // cdna:known chromosome:GRCh37:1:214822018:214827762:1 gene:ENSG00000117724 gene_biotype:protein_coding transcript_biotype:processed_transcript // ensembl // 10 // ---///OTTHUMT00000089750 // cdna:all chromosome:VEGA52:1:214822018:214827762:1 Gene:OTTHUMG00000036955 // vega // 10 // ---
230751_at	0.0023436	1.89057	7.91426	0.0718826	2.32452	2.25264	4.76554	A	A	A	A	A	A	WNT4	54361	0001656 // metanephros development // inferred from electronic annotation///0001658 // branching involved in ureteric bud morphogenesis // inferred from electronic annotation///0001822 // kidney development // inferred from expression pattern///0001823 // mesonephros development // inferred from electronic annotation///0001837 // epithelial to mesenchymal transition // inferred from expression pa…	0005576 // extracellular region // inferred from electronic annotation///0005576 // extracellular region // traceable author statement///0005578 // proteinaceous extracellular matrix // inferred from electronic annotation///0005615 // extracellular space // inferred from direct assay///0005737 // cytoplasm // inferred from direct assay///0005788 // endoplasmic reticulum lumen // traceable author …	0003714 // transcription corepressor activity // inferred from sequence or structural similarity///0005102 // receptor binding // inferred from electronic annotation///0005109 // frizzled binding // not recorded///0005201 // extracellular matrix structural constituent // non-traceable author statement///0048018 // receptor agonist activity // inferred by curator	chr1:22443805-22444286 (-) // 97.57 // p36.12	2013-10-23	This probe set was annotated using the Matching Probes based pipeline to a Entrez Gene identifier using 1 transcripts. // false // Matching Probes // A		NM_030761(11)	Hs.25766	chr1p36.23-p35.1	22444286	chr1	97.57	22443805	-			wingless-type MMTV integration site family, member 4	Human Genome U133 Plus 2.0 Array	February 2009 (Genome Reference Consortium GRCh37)	GO:0001656|GO:0001658|GO:0001822|GO:0001823|GO:0001837|GO:0001838|GO:0001889|GO:0006702|GO:0007267|GO:0007275|GO:0007276|GO:0007548|GO:0008584|GO:0008584|GO:0008585|GO:0010629|GO:0010894|GO:0016055|GO:0018345|GO:0022407|GO:0030154|GO:0030182|GO:0030237|GO:0030325|GO:0030336|GO:0030501|GO:0032321|GO:0032349|GO:0032967|GO:0033077|GO:0033080|GO:0035239|GO:0035567|GO:0038030|GO:0040037|GO:0042445|GO:…			158330///277000///603490///611812	Wnt_signaling // GenMAPP	NP_110388	NM_030761	BE672487	GenBank	Consensus sequence	Homo sapiens	P56705///B4DJF9///Q8IUM6	gb:BE672487 /DB_XREF=gi:10033028 /DB_XREF=7b68a06.x1 /CLONE=IMAGE:3233362 /FEA=EST /CNT=12 /TID=Hs.25766.0 /TIER=Stack /STK=12 /UG=Hs.25766 /UG_TITLE=ESTs	n337748 // accn=BC007386 class=mRNAlike lncRNA name=Human lncRNA ref=JounralRNA transcriptId=130 cpcScore=-0.4749490 cnci=-0.1663152 // noncode // 11 // ---///NM_030761 // Homo sapiens wingless-type MMTV integration site family, member 4 (WNT4), mRNA. // refseq // 11 // ---///uc001bfs.4 // --- // ucsc_genes // 11 // ---///uc010odt.2 // --- // ucsc_genes // 11 // ---
1552402_at	0.00261598	2.27635	12.554	-0.146398	2.45451	2.60091	6.06668	A	A	A	A	A	A	CALML6	163688		0005634 // nucleus // inferred from direct assay///0005730 // nucleolus // inferred from direct assay///0005737 // cytoplasm // inferred from direct assay///0043231 // intracellular membrane-bounded organelle // inferred from direct assay	0005509 // calcium ion binding // inferred from electronic annotation///0046872 // metal ion binding // inferred from electronic annotation	chr1:1846546-1848733 (+) // 98.84 // p36.33	2013-10-23	This probe set was annotated using the Matching Probes based pipeline to a Entrez Gene identifier using 6 transcripts. // false // Matching Probes // A	ENST00000482402 // ensembl // 8 // Cross Hyb Matching Probes///OTTHUMT00000002779 // vega // 8 // Cross Hyb Matching Probes	AF490905(9),AY566229(9),BC053567(9),ENST00000307786(9),ENST00000378604(11),NM_138705(9)	Hs.85902	chr1p36.33	1848733	chr1	98.84	1846546	+		ENSG00000169885///OTTHUMG00000000943	calmodulin-like 6	Human Genome U133 Plus 2.0 Array	February 2009 (Genome Reference Consortium GRCh37)	GO:0005634|GO:0005730|GO:0005737|GO:0043231|GO:0005509|GO:0046872			610171		NP_619650	NM_138705	NM_138705	GenBank	Consensus sequence	Homo sapiens	Q8TD86///B1AKR1	gb:NM_138705.1 /DB_XREF=gi:20162573 /TID=Hs2.85902.1 /CNT=6 /FEA=FLmRNA /TIER=FL /STK=5 /LL=163688 /UG_GENE=LOC163688 /UG=Hs.85902 /UG_TITLE=calmodulin-like protein AF490905 /DEF=Homo sapiens calmodulin-like protein AF490905 (LOC163688), mRNA. /FL=gb:AF490905.1 gb:NM_138705.1	AF490905 // Homo sapiens calglandulin-like protein (CALGP) mRNA, complete cds. // gb // 9 // ---///AY566229 // Homo sapiens calglandulin-like protein (CAGLP) mRNA, complete cds. // gb // 9 // ---///BC053567 // Homo sapiens calmodulin-like 6, mRNA (cDNA clone IMAGE:6203086), with apparent retained intron. // gb // 9 // ---///ENST00000307786 // cdna:known chromosome:GRCh37:1:1846266:1848733:1 gene:…
244273_at	0.00280005	2.10711	7.27719	-0.110394	1.81795	1.92835	3.80619	A	A	A	A	A	A	OTTHUMG00000182057///RP11-411B10.2					chr18:14090340-14091014 (+) // 96.42 // p11.21	2013-10-23	This probe set was annotated using the Matching Probes based pipeline to a UniGene identifier using 2 transcripts. // false // Matching Probes // A		BC034578(11),ENST00000591211(11)	Hs.97698		14091014	chr18	96.42	14090340	+		ENSG00000267150///OTTHUMG00000182057	NULL///NULL	Human Genome U133 Plus 2.0 Array	February 2009 (Genome Reference Consortium GRCh37)								AA437309	GenBank	Consensus sequence	Homo sapiens		gb:AA437309 /DB_XREF=gi:2142223 /DB_XREF=zv62e06.s1 /CLONE=IMAGE:758242 /FEA=EST /CNT=6 /TID=Hs.97698.0 /TIER=ConsEnd /STK=0 /UG=Hs.97698 /UG_TITLE=ESTs	BC034578 // Homo sapiens cDNA clone IMAGE:4824090. // gb // 11 // ---///ENST00000591211 // cdna:known chromosome:GRCh37:18:14089934:14091018:1 gene:ENSG00000267150 gene_biotype:antisense transcript_biotype:antisense // ensembl // 11 // ---///n339804 // accn=BC032041 class=mRNAlike lncRNA name=Human lncRNA ref=JounralRNA transcriptId=2251 cpcScore=4.9061800 cnci=-0.2847470 // noncode // 11 // ---/…
241612_at	0.00283955	1.13926	4.46503	0.0388904	2.14469	2.1058	4.30436	A	A	A	A	A	A	FOXD3	27022	0000122 // negative regulation of transcription from RNA polymerase II promoter // inferred from direct assay///0000122 // negative regulation of transcription from RNA polymerase II promoter // inferred from sequence or structural similarity///0001658 // branching involved in ureteric bud morphogenesis // not recorded///0001701 // in utero embryonic development // inferred from sequence or struc…	0000790 // nuclear chromatin // inferred from direct assay///0005634 // nucleus // inferred from electronic annotation///0005667 // transcription factor complex // not recorded	0000977 // RNA polymerase II regulatory region sequence-specific DNA binding // inferred from direct assay///0001227 // RNA polymerase II transcription regulatory region sequence-specific DNA binding transcription factor activity involved in negative regulation of transcription // inferred from direct assay///0003677 // DNA binding // inferred from electronic annotation///0003690 // double-strand…	chr1:63789782-63790797 (+) // 93.78 // p31.3	2013-10-23	This probe set was annotated using the Matching Probes based pipeline to a Entrez Gene identifier using 2 transcripts. // false // Matching Probes // A	n337981 // noncode // 8 // Cross Hyb Matching Probes///AF086235 // gb // 8 // Cross Hyb Matching Probes	ENST00000371116(11),NM_012183(11)	Hs.56213	chr1p31.3	63790797	chr1	93.78	63789782	+		ENSG00000187140///OTTHUMG00000009141	forkhead box D3	Human Genome U133 Plus 2.0 Array	February 2009 (Genome Reference Consortium GRCh37)	GO:0000122|GO:0000122|GO:0001658|GO:0001701|GO:0001755|GO:0001822|GO:0001829|GO:0001892|GO:0006351|GO:0006355|GO:0007275|GO:0007389|GO:0007422|GO:0030318|GO:0045944|GO:0048484|GO:0048485|GO:0048846|GO:0048937|GO:0050935|GO:0051090|GO:0051216|GO:0000790|GO:0005634|GO:0005667|GO:0000977|GO:0001227|GO:0003677|GO:0003690|GO:0003700|GO:0003705|GO:0005515|GO:0008134|GO:0008301|GO:0043565|GO:0044212	IPR001766 // Transcription factor, fork head // 9.0E-47		607836///611539		NP_036315	NM_012183	W57731	GenBank	Consensus sequence	Homo sapiens	Q9UJU5	gb:W57731 /DB_XREF=gi:1364447 /DB_XREF=zd20d09.s1 /CLONE=IMAGE:341201 /FEA=EST /CNT=8 /TID=Hs.56213.0 /TIER=ConsEnd /STK=1 /UG=Hs.56213 /UG_TITLE=ESTs, Highly similar to FXD3_HUMAN FORKHEAD BOX PROTEIN D3 (H.sapiens)	ENST00000371116 // cdna:known chromosome:GRCh37:1:63788730:63790797:1 gene:ENSG00000187140 gene_biotype:protein_coding transcript_biotype:protein_coding // ensembl // 11 // ---///NM_012183 // Homo sapiens forkhead box D3 (FOXD3), mRNA. // refseq // 11 // ---///OTTHUMT00000025331 // cdna:all chromosome:VEGA52:1:63788712:63790797:1 Gene:OTTHUMG00000009141 // vega // 11 // ---///uc001dax.2 // --- //…
214278_s_at	0.00287552	2.53425	9.17698	-0.100434	1.89496	1.99539	3.98724	A	A	A	A	A	A	NDRG2	57447	0001818 // negative regulation of cytokine production // inferred from electronic annotation///0007399 // nervous system development // inferred from electronic annotation///0010574 // regulation of vascular endothelial growth factor production // inferred from electronic annotation///0016055 // Wnt receptor signaling pathway // inferred from electronic annotation///0030154 // cell differentiatio…	0005634 // nucleus // inferred from direct assay///0005730 // nucleolus // inferred from direct assay///0005737 // cytoplasm // inferred from direct assay///0005794 // Golgi apparatus // inferred from direct assay///0005813 // centrosome // inferred from direct assay///0005829 // cytosol // non-traceable author statement///0030426 // growth cone // inferred from electronic annotation///0048471 //…	0005515 // protein binding // inferred from physical interaction	chr14:21488696-21492255 (+) // 89.47 // q11.2	2013-10-23	This probe set was annotated using the Accession mapped clusters based pipeline to a UniGene identifier using 17 transcripts. // false // Accession mapped clusters // E	uc001vyt.3 // ucsc_genes // 10 // Negative Strand Matching Probes///uc001vyu.3 // ucsc_genes // 10 // Negative Strand Matching Probes///uc001vyv.3 // ucsc_genes // 11 // Negative Strand Matching Probes///uc001vyw.3 // ucsc_genes // 11 // Negative Strand Matching Probes///uc001vzb.3 // ucsc_genes // 10 // Negative Strand Matching Probes///uc001vyy.3 // ucsc_genes // 10 // Negative Strand Matching …	AA917691,AW351521,H85846,R87477,AI358939,H51601,AA020862,H40692,AI422192,AI419113,H14238,AI016675,AA019649,W74452,AA917485,BE826801,AA017448	Hs.243960	chr14q11.2	21492255	chr14	89.47	21488696	+			NDRG family member 2	Human Genome U133 Plus 2.0 Array	February 2009 (Genome Reference Consortium GRCh37)	GO:0001818|GO:0007399|GO:0010574|GO:0016055|GO:0030154|GO:0048662|GO:0070373|GO:0090361|GO:0005634|GO:0005730|GO:0005737|GO:0005794|GO:0005813|GO:0005829|GO:0030426|GO:0048471|GO:0005515			605272		NP_057334///NP_963293///NP_963294///NP_963831///NP_963832///NP_963833///NP_963834///NP_963835	NM_016250///NM_201535///NM_201536///NM_201537///NM_201538///NM_201539///NM_201540///NM_201541	AI358939	GenBank	Consensus sequence	Homo sapiens	Q9UN36///B4DE86	gb:AI358939 /DB_XREF=gi:4110560 /DB_XREF=qy24f03.x1 /CLONE=IMAGE:2012957 /FEA=EST /CNT=17 /TID=Hs.243960.2 /TIER=Stack /STK=11 /UG=Hs.243960 /LL=57447 /UG_GENE=NDRG2 /UG_TITLE=N-myc downstream-regulated gene 2	AA017448 // /DB_XREF=ze38c09.s1 /CLONE=IMAGE:361264 // gb // --- // ---///AA019649 // /DB_XREF=ze61e09.s1 /CLONE=IMAGE:363496 // gb // --- // ---///AA020862 // /DB_XREF=ze65b08.s1 /CLONE=IMAGE:363831 // gb // --- // ---///AA917485 // /DB_XREF=ol56d08.s1 /CLONE=IMAGE:1533615 // gb // --- // ---///AA917691 // /DB_XREF=ol57c12.s1 /CLONE=IMAGE:1533718 // gb // --- // ---///AI016675 // /DB_XREF=ou96c0…
236825_at	0.0029265	7.16237	21.4606	0.139342	1.88016	1.74082	3.34224	A	A	A	A	A	A						chr3:133145246-133145927 (-) // 62.79 // q22.1	2013-10-23	This probe set was annotated using the Accession mapped clusters based pipeline to a UniGene identifier using 7 transcripts. // false // Accession mapped clusters // E		AI968945,N41644,AI670958,AW235466,N29638,AA748395,AW975785	Hs.44066		133145927	chr3	62.79	133145246	-				Human Genome U133 Plus 2.0 Array	February 2009 (Genome Reference Consortium GRCh37)								N29638	GenBank	Consensus sequence	Homo sapiens		gb:N29638 /DB_XREF=gi:1148158 /DB_XREF=yw67g08.s1 /CLONE=IMAGE:257342 /FEA=EST /CNT=7 /TID=Hs.44066.0 /TIER=ConsEnd /STK=5 /UG=Hs.44066 /UG_TITLE=ESTs	AA748395 // oa56a07.s1 Homo sapiens cDNA /clone=IMAGE-1308948 /gb=AA748395 /gi=2788353 /ug=Hs.44066 /len=420 // gb // --- // ---///AA748395 // /DB_XREF=oa56a07.s1 /CLONE=IMAGE:1308948 // gb // --- // ---///AI670958 // wb12c11.x1 Homo sapiens cDNA, 3' end /clone=IMAGE-2305460 /clone_end=3' /gb=AI670958 /gi=4850689 /ug=Hs.44066 /len=453 // gb // --- // ---///AI670958 // /DB_XREF=wb12c11.x1 /CLONE=I…
234879_at	0.00299698	1.24958	4.14429	-0.120399	1.7541	1.8745	3.66673	A	A	A	A	A	A							2013-10-23	This probe set was annotated using the Design Representative Id based pipeline to a GenBank identifier using 1 transcripts. // false // Design Representative Id // R		X52259	Hs.247941										Human Genome U133 Plus 2.0 Array	February 2009 (Genome Reference Consortium GRCh37)								X52259	GenBank	Consensus sequence	Homo sapiens		gb:X52259 /DB_XREF=gi:36423 /FEA=DNA /CNT=1 /TID=Hs.247941.0 /TIER=ConsEnd /STK=0 /UG=Hs.247941 /UG_TITLE=Human sec oncogene for SEC protein /DEF=Human sec oncogene for SEC protein	X52259 // /DEF=Human sec oncogene for SEC protein // gb // --- // ---
212282_at	0.00310055	118.621	337.943	0.00778294	1.65585	1.64806	3.13413	P	P	P	P	P	P	TMEM97	27346	0001558 // regulation of cell growth // non-traceable author statement///0042632 // cholesterol homeostasis // inferred from direct assay	0005634 // nucleus // inferred from electronic annotation///0005737 // cytoplasm // inferred from direct assay///0005764 // lysosome // inferred from direct assay///0005783 // endoplasmic reticulum // inferred from electronic annotation///0005791 // rough endoplasmic reticulum // inferred from direct assay///0005886 // plasma membrane // inferred from direct assay///0016020 // membrane // inferre…	0005515 // protein binding // inferred from physical interaction	chr17:26646128-26655404 (+) // 84.6 // q11.2	2013-10-23	This probe set was annotated using the Matching Probes based pipeline to a Entrez Gene identifier using 7 transcripts. // false // Matching Probes // A		BC045655(11),BC091504(11),ENST00000226230(11),ENST00000336687(11),ENST00000572678(11),ENST00000576254(11),NM_014573(11)	Hs.199695	chr17q11.2	26655404	chr17	84.6	26646128	+		ENSG00000109084///ENSG00000262046///OTTHUMG00000132497///OTTHUMG00000181676	transmembrane protein 97	Human Genome U133 Plus 2.0 Array	February 2009 (Genome Reference Consortium GRCh37)	GO:0001558|GO:0042632|GO:0005634|GO:0005737|GO:0005764|GO:0005783|GO:0005791|GO:0005886|GO:0016020|GO:0016021|GO:0031965|GO:0005515	IPR016964 // Transmembrane protein 6/97 // 4.6E-9///IPR016964 // Transmembrane protein 6/97 // 2.2E-49		612912		NP_055388	NM_014573	BF038366	GenBank	Consensus sequence	Homo sapiens	Q86XC5///Q5BJF2///B4DDT6	gb:BF038366 /DB_XREF=gi:10744142 /DB_XREF=601459338F1 /CLONE=IMAGE:3862808 /FEA=mRNA /CNT=213 /TID=Hs.199695.0 /TIER=Stack /STK=58 /UG=Hs.199695 /LL=27346 /UG_GENE=MAC30 /UG_TITLE=hypothetical protein	BC045655 // Homo sapiens transmembrane protein 97, mRNA (cDNA clone IMAGE:5269880), complete cds. // gb // 11 // ---///BC091504 // Homo sapiens transmembrane protein 97, mRNA (cDNA clone MGC:111105 IMAGE:30379019), complete cds. // gb // 11 // ---///ENST00000226230 // cdna:known chromosome:GRCh37:17:26646121:26655707:1 gene:ENSG00000109084 gene_biotype:protein_coding transcript_biotype:protein_co…
236320_at	0.00310668	3.48462	12.159	0.00791518	1.9717	1.96379	3.90084	A	A	A	A	A	A	CCDC17	149483				chr1:46085715-46086426 (-) // 94.04 // p34.1	2013-10-23	This probe set was annotated using the Matching Probes based pipeline to a Entrez Gene identifier using 2 transcripts. // false // Matching Probes // A	uc010ols.2 // ucsc_genes // 7 // Cross Hyb Matching Probes///uc010olt.2 // ucsc_genes // 7 // Cross Hyb Matching Probes///uc001com.4 // ucsc_genes // 7 // Cross Hyb Matching Probes///uc001con.4 // ucsc_genes // 7 // Cross Hyb Matching Probes///uc009vxz.3 // ucsc_genes // 7 // Cross Hyb Matching Probes///BC065201 // gb // 7 // Cross Hyb Matching Probes///AK057646 // gb // 6 // Cross Hyb Matching P…	AK298104(10),AK303939(9)	Hs.18912	chr1p34.1	46086426	chr1	94.04	46085715	-			coiled-coil domain containing 17	Human Genome U133 Plus 2.0 Array	February 2009 (Genome Reference Consortium GRCh37)						NP_001108410///NP_001177111	NM_001114938///NM_001190182///NM_152500	AA010540	GenBank	Consensus sequence	Homo sapiens	Q96LX7	gb:AA010540 /DB_XREF=gi:1471566 /DB_XREF=ze18c10.s1 /CLONE=IMAGE:359346 /FEA=EST /CNT=6 /TID=Hs.18912.0 /TIER=ConsEnd /STK=6 /UG=Hs.18912 /UG_TITLE=ESTs	AK298104 // Homo sapiens cDNA FLJ50596 complete cds. // gb // 10 // ---///AK303939 // Homo sapiens cDNA FLJ52388 complete cds. // gb // 9 // ---
203407_at	0.00328063	1.35403	7.101	0.215745	2.76166	2.54591	5.83978	A	A	A	A	A	A	PPL	5493	0031424 // keratinization // inferred from electronic annotation	0005634 // nucleus // inferred from electronic annotation///0005737 // cytoplasm // inferred from electronic annotation///0005739 // mitochondrion // inferred from electronic annotation///0005856 // cytoskeleton // inferred from electronic annotation///0005886 // plasma membrane // inferred from electronic annotation///0016020 // membrane // inferred from electronic annotation///0030054 // cell j…	0005200 // structural constituent of cytoskeleton // traceable author statement///0005515 // protein binding // inferred from physical interaction	chr16:4932513-4987057 (-) // 99.85 // p13.3	2013-10-23	This probe set was annotated using the Matching Probes based pipeline to a Entrez Gene identifier using 3 transcripts. // false // Matching Probes // A	ENST00000590782 // ensembl // 4 // Cross Hyb Matching Probes///OTTHUMT00000433066 // vega // 4 // Cross Hyb Matching Probes	AF001691(11),ENST00000345988(10),NM_002705(10)	Hs.74304	chr16p13.3	4987057	chr16	99.85	4932513	-		ENSG00000118898///OTTHUMG00000129528	periplakin	Human Genome U133 Plus 2.0 Array	February 2009 (Genome Reference Consortium GRCh37)	GO:0031424|GO:0005634|GO:0005737|GO:0005739|GO:0005856|GO:0005886|GO:0016020|GO:0030054|GO:0030057|GO:0005200|GO:0005515	IPR001101 // Plectin repeat // 3.2E-9		602871		NP_002696	NM_002705	NM_002705	GenBank	Exemplar sequence	Homo sapiens	O60437///B7Z394	gb:NM_002705.1 /DB_XREF=gi:4505992 /GEN=PPL /FEA=FLmRNA /CNT=99 /TID=Hs.74304.0 /TIER=FL+Stack /STK=24 /UG=Hs.74304 /LL=5493 /DEF=Homo sapiens periplakin (PPL), mRNA. /PROD=periplakin /FL=gb:NM_002705.1 gb:AF001691.1	AF001691 // Homo sapiens 195 kDa cornified envelope precursor mRNA, complete cds. // gb // 11 // ---///ENST00000345988 // cdna:known chromosome:GRCh37:16:4932508:4987136:-1 gene:ENSG00000118898 gene_biotype:protein_coding transcript_biotype:protein_coding // ensembl // 10 // ---///NM_002705 // Homo sapiens periplakin (PPL), mRNA. // refseq // 10 // ---///OTTHUMT00000251715 // cdna:all chromosome:…
221341_s_at	0.003311	3.14262	10.9736	0.0254908	1.97653	1.95104	3.86654	A	A	A	A	A	A	OR1D5	8386	0007165 // signal transduction // inferred from electronic annotation///0007186 // G-protein coupled receptor signaling pathway // traceable author statement///0007608 // sensory perception of smell // traceable author statement///0050896 // response to stimulus // inferred from electronic annotation///0050911 // detection of chemical stimulus involved in sensory perception of smell // traceable …	0005886 // plasma membrane // inferred from electronic annotation///0016020 // membrane // inferred from electronic annotation///0016021 // integral to membrane // inferred from electronic annotation	0004871 // signal transducer activity // inferred from electronic annotation///0004930 // G-protein coupled receptor activity // inferred from electronic annotation///0004984 // olfactory receptor activity // inferred from electronic annotation	chr17:3143969-3144908 (+) // 98.83 // p13.3///chr17:2965962-2966901 (-) // 99.04 // p13.3	2013-10-23	This probe set was annotated using the Matching Probes based pipeline to a Entrez Gene identifier using 2 transcripts. // false // Matching Probes // A	uc002fvf.3 // ucsc_genes // 1 // Cross Hyb Matching Probes///n409396 // noncode // 1 // Cross Hyb Matching Probes///NR_033795 // refseq // 1 // Cross Hyb Matching Probes///GENSCAN00000008655 // ensembl // 1 // Cross Hyb Matching Probes///ENST00000531680 // ensembl // 1 // Cross Hyb Matching Probes///ENST00000525719 // ensembl // 7 // Cross Hyb Matching Probes///OTTHUMT00000391569 // vega // 1 // …	ENST00000575751(11),NM_014566(11)	Hs.247835	chr17p13.3	3144908	chr17	98.83	3143969	+		ENSG00000262628///OTTHUMG00000177676	olfactory receptor, family 1, subfamily D, member 5	Human Genome U133 Plus 2.0 Array	February 2009 (Genome Reference Consortium GRCh37)	GO:0007165|GO:0007186|GO:0007608|GO:0050896|GO:0050911|GO:0005886|GO:0016020|GO:0016021|GO:0004871|GO:0004930|GO:0004984	IPR000276 // G protein-coupled receptor, rhodopsin-like // 1.6E-36///IPR019424 // 7TM GPCR, olfactory receptor/chemoreceptor Srsx // 5.4E-11				NP_055381	NM_014566	NM_003552	GenBank	Exemplar sequence	Homo sapiens	P58170///Q6IFL7///A0AUK4	gb:NM_003552.1 /DB_XREF=gi:11415031 /GEN=OR1D4 /FEA=FLmRNA /CNT=3 /TID=Hs.247835.0 /TIER=FL /STK=0 /UG=Hs.247835 /LL=8385 /DEF=Homo sapiens olfactory receptor, family 1, subfamily D, member 4 (OR1D4), mRNA. /PROD=olfactory receptor, family 1, subfamily D,member 4 /FL=gb:NM_003552.1	ENST00000575751 // cdna:known chromosome:GRCh37:17:2965963:2966901:-1 gene:ENSG00000262628 gene_biotype:protein_coding transcript_biotype:protein_coding // ensembl // 11 // ---///GENSCAN00000012846 // cdna:genscan chromosome:GRCh37:17:2965963:2966901:-1 transcript_biotype:protein_coding // ensembl // 11 // ---///NM_014566 // Homo sapiens olfactory receptor, family 1, subfamily D, member 5 (OR1D5)…
222848_at	0.00334855	88.2885	257.026	-0.0592267	1.60614	1.66537	3.17195	P	P	P	P	P	P	CENPK	64105	0000087 // M phase of mitotic cell cycle // traceable author statement///0000236 // mitotic prometaphase // traceable author statement///0000278 // mitotic cell cycle // traceable author statement///0006334 // nucleosome assembly // traceable author statement///0034080 // CENP-A containing nucleosome assembly at centromere // traceable author statement///0045944 // positive regulation of transcri…	0000775 // chromosome, centromeric region // inferred from electronic annotation///0000776 // kinetochore // inferred from electronic annotation///0000777 // condensed chromosome kinetochore // inferred from electronic annotation///0005634 // nucleus // inferred from electronic annotation///0005654 // nucleoplasm // traceable author statement///0005694 // chromosome // inferred from electronic an…	0005515 // protein binding // inferred from electronic annotation	chr5:64813593-64858985 (-) // 92.46 // q12.3	2013-10-23	This probe set was annotated using the Matching Probes based pipeline to a Entrez Gene identifier using 9 transcripts. // false // Matching Probes // A		AF315941(9),BC005400(11),BC008504(10),ENST00000242872(10),ENST00000396679(10),ENST00000508421(9),ENST00000514814(10),NM_001267038(10),NM_022145(10)	Hs.192843	chr5q12.3	64858985	chr5	92.46	64813593	-		ENSG00000123219///OTTHUMG00000131227	centromere protein K	Human Genome U133 Plus 2.0 Array	February 2009 (Genome Reference Consortium GRCh37)	GO:0000087|GO:0000236|GO:0000278|GO:0006334|GO:0034080|GO:0045944|GO:0000775|GO:0000776|GO:0000777|GO:0005634|GO:0005654|GO:0005694|GO:0005829|GO:0005515	IPR020993 // Centromere protein Cenp-K // 1.9E-135///IPR020993 // Centromere protein Cenp-K // 2.6E-126		611502		NP_001253967///NP_071428	NM_001267038///NM_022145	BC005400	GenBank	Exemplar sequence	Homo sapiens	Q9BS16///D6RHD3///D6RAX0	gb:BC005400.1 /DB_XREF=gi:13529292 /FEA=FLmRNA /CNT=62 /TID=Hs.192843.0 /TIER=FL /STK=0 /UG=Hs.192843 /LL=64105 /UG_GENE=FKSG14 /DEF=Homo sapiens, Similar to leucine zipper protein FKSG14, clone MGC:12540, mRNA, complete cds. /PROD=Similar to leucine zipper protein FKSG14 /FL=gb:NM_022145.1 gb:AY009151.1 gb:BC005400.1	AF315941 // Homo sapiens P33 mRNA, complete cds. // gb // 9 // ---///AY033646 // Homo sapiens leucine zipper protein AF5alpha mRNA, complete cds. // gb // 9 // ---///BC005400 // Homo sapiens centromere protein K, mRNA (cDNA clone MGC:12540 IMAGE:3839409), complete cds. // gb // 11 // ---///BC008504 // Homo sapiens centromere protein K, mRNA (cDNA clone MGC:14847 IMAGE:3511065), complete cds. // g…
233279_at	0.00335637	1.35585	11.875	0.100942	3.40141	3.30046	9.85232	A	A	A	A	A	A						chr2:133764209-133766371 (-) // 79.66 // q21.2	2013-10-23	This probe set was annotated using the Matching Probes based pipeline to a UniGene identifier using 1 transcripts. // false // Matching Probes // A		AK022384(11)	Hs.296714		133766371	chr2	79.66	133764209	-				Human Genome U133 Plus 2.0 Array	February 2009 (Genome Reference Consortium GRCh37)								AU147910	GenBank	Consensus sequence	Homo sapiens		gb:AU147910 /DB_XREF=gi:11009431 /DB_XREF=AU147910 /CLONE=MAMMA1002093 /FEA=mRNA /CNT=5 /TID=Hs.296714.0 /TIER=ConsEnd /STK=2 /UG=Hs.296714 /UG_TITLE=Homo sapiens cDNA FLJ12322 fis, clone MAMMA1002093	AK022384 // Homo sapiens cDNA FLJ12322 fis, clone MAMMA1002093. // gb // 11 // ---
1563495_at	0.00342654	1.00166	6.1305	0.0238784	2.72959	2.70571	6.52379	A	A	A	A	A	A	SLC9C2	284525	0006810 // transport // inferred from electronic annotation///0006811 // ion transport // inferred from electronic annotation///0006812 // cation transport // inferred from electronic annotation///0006814 // sodium ion transport // inferred from electronic annotation///0055085 // transmembrane transport // inferred from electronic annotation	0016020 // membrane // inferred from electronic annotation///0016021 // integral to membrane // inferred from electronic annotation	0005216 // ion channel activity // inferred from electronic annotation///0015297 // antiporter activity // inferred from electronic annotation///0015299 // solute:hydrogen antiporter activity // inferred from electronic annotation	chr1:173519895-173525273 (-) // 33.41 // q25.1	2013-10-23	This probe set was annotated using the Genome Consensus/Exemplar Overlap based pipeline to a Entrez Gene identifier using 6 transcripts. // false // Genome Consensus/Exemplar Overlap // C		AK302731,BC042592,ENST00000367714,ENST00000497689,ENST00000536496,NM_178527	Hs.376979	chr1q25.1	173525273	chr1	33.41	173519895	-		ENSG00000162753///OTTHUMG00000034800	solute carrier family 9, member C2 (putative)	Human Genome U133 Plus 2.0 Array	February 2009 (Genome Reference Consortium GRCh37)	GO:0006810|GO:0006811|GO:0006812|GO:0006814|GO:0055085|GO:0016020|GO:0016021|GO:0005216|GO:0015297|GO:0015299	IPR000595 // Cyclic nucleotide-binding domain // 6.0E-18///IPR006153 // Cation/H+ exchanger // 1.2E-22///IPR006153 // Cation/H+ exchanger // 6.4E-21				NP_848622	NM_178527	AL832631	GenBank	Consensus sequence	Homo sapiens	B4DZ37///Q5TAH2///F5H342///B3KXW8	gb:AL832631.1 /DB_XREF=gi:21733207 /TID=Hs2.376979.1 /CNT=1 /FEA=mRNA /TIER=ConsEnd /STK=0 /UG=Hs.376979 /UG_TITLE=Homo sapiens mRNA; cDNA DKFZp451E0418 (from clone DKFZp451E0418) /DEF=Homo sapiens mRNA; cDNA DKFZp451E0418 (from clone DKFZp451E0418).	AK302731 // Homo sapiens cDNA FLJ50303 complete cds, weakly similar to Mus musculus solute carrier family 9, isoform 10 (Slc9a10), mRNA. // gb // --- // chr1:173494014-173572189(-)///BC042592 // Homo sapiens solute carrier family 9, member 11, mRNA (cDNA clone MGC:43026 IMAGE:4838901), complete cds. // gb // --- // chr1:173469602-173572180(-)///ENST00000367714 // cdna:known chromosome:GRCh37:1:17…
243872_at	0.00352116	1.27491	6.24942	0.0355484	2.45295	2.4174	5.34208	A	A	A	A	A	A						chr10:88271739-88272529 (-) // 82.01 // q23.2	2013-10-23	This probe set was annotated using the Accession mapped clusters based pipeline to a UniGene identifier using 1 transcripts. // false // Accession mapped clusters // E		AI739615	Hs.203099		88272529	chr10	82.01	88271739	-				Human Genome U133 Plus 2.0 Array	February 2009 (Genome Reference Consortium GRCh37)								AI739615	GenBank	Consensus sequence	Homo sapiens		gb:AI739615 /DB_XREF=gi:5101596 /DB_XREF=wi37a10.x1 /CLONE=IMAGE:2392410 /FEA=EST /CNT=6 /TID=Hs.203099.0 /TIER=ConsEnd /STK=1 /UG=Hs.203099 /UG_TITLE=ESTs	AI739615 // /DB_XREF=wi37a10.x1 /CLONE=IMAGE:2392410 // gb // --- // ---
237413_at	0.00352427	1	8.15035	0.0214926	3.16417	3.14268	8.83164	A	A	A	A	A	A	MAPK10	5602	0000165 // MAPK cascade // inferred from electronic annotation///0000187 // activation of MAPK activity // traceable author statement///0002224 // toll-like receptor signaling pathway // traceable author statement///0002755 // MyD88-dependent toll-like receptor signaling pathway // traceable author statement///0002756 // MyD88-independent toll-like receptor signaling pathway // traceable author s…	0005634 // nucleus // inferred from electronic annotation///0005654 // nucleoplasm // traceable author statement///0005737 // cytoplasm // inferred from sequence or structural similarity///0005739 // mitochondrion // inferred from sequence or structural similarity///0005829 // cytosol // traceable author statement///0005886 // plasma membrane // inferred from sequence or structural similarity///0…	0000166 // nucleotide binding // inferred from electronic annotation///0004672 // protein kinase activity // inferred from electronic annotation///0004674 // protein serine/threonine kinase activity // inferred from electronic annotation///0004705 // JUN kinase activity // inferred from sequence or structural similarity///0004707 // MAP kinase activity // inferred from electronic annotation///000…	chr4:86936275-86936740 (-) // 96.88 // q21.3	2013-10-23	This probe set was annotated using the Matching Probes based pipeline to a Entrez Gene identifier using 5 transcripts. // false // Matching Probes // A		ENST00000395169(11),NM_002753(11),NM_138980(11),NM_138981(11),NM_138982(11)	Hs.25209	chr4q22.1-q23	86936740	chr4	96.88	86936275	-	EC:2.7.11.24	ENSG00000109339///OTTHUMG00000130604	mitogen-activated protein kinase 10	Human Genome U133 Plus 2.0 Array	February 2009 (Genome Reference Consortium GRCh37)	GO:0000165|GO:0000187|GO:0002224|GO:0002755|GO:0002756|GO:0006468|GO:0007165|GO:0007254|GO:0007254|GO:0007258|GO:0007258|GO:0008063|GO:0009103|GO:0016310|GO:0034130|GO:0034134|GO:0034138|GO:0034142|GO:0034146|GO:0034162|GO:0034166|GO:0035666|GO:0038095|GO:0038123|GO:0038124|GO:0045087|GO:0051090|GO:0051403|GO:0005634|GO:0005654|GO:0005737|GO:0005739|GO:0005829|GO:0005886|GO:0016020|GO:0000166|GO:…	IPR000719 // Protein kinase, catalytic domain // 6.2E-70///IPR001245 // Serine-threonine/tyrosine-protein kinase catalytic domain // 1.6E-34///IPR010440 // Lipopolysaccharide kinase // 1.2E-10		602897///606369	Apoptosis // GenMAPP///Apoptosis_GenMAPP // GenMAPP///G13_Signaling_Pathway // GenMAPP///Integrin-mediated_cell_adhesion_KEGG // GenMAPP///MAPK_Cascade // GenMAPP///Wnt_signaling // GenMAPP	NP_002744///NP_620446///NP_620447///NP_620448	NM_002753///NM_138980///NM_138981///NM_138982	AI568447	GenBank	Consensus sequence	Homo sapiens	P53779///A8MWW6///B3KR72///D6R9C1///D6RBH2///D6RC26///D6RJF9///B7Z1Z1///Q499Y8	gb:AI568447 /DB_XREF=gi:4531821 /DB_XREF=tn39d05.x1 /CLONE=IMAGE:2169993 /FEA=EST /CNT=5 /TID=Hs.25209.0 /TIER=ConsEnd /STK=5 /UG=Hs.25209 /UG_TITLE=ESTs	ENST00000395169 // cdna:known chromosome:GRCh37:4:86936276:87281269:-1 gene:ENSG00000109339 gene_biotype:protein_coding transcript_biotype:protein_coding // ensembl // 11 // ---///NM_002753 // Homo sapiens mitogen-activated protein kinase 10 (MAPK10), transcript variant 1, mRNA. // refseq // 11 // ---///NM_138980 // Homo sapiens mitogen-activated protein kinase 10 (MAPK10), transcript variant 3, …
1564400_at	0.00354991	3.08825	14.9893	-0.00306257	2.36859	2.37165	5.17534	A	A	A	A	A	A	SMIM21	284274		0016020 // membrane // inferred from electronic annotation///0016021 // integral to membrane // inferred from electronic annotation		chr18:73121430-73139658 (-) // 91.56 // q23	2013-10-23	This probe set was annotated using the Matching Probes based pipeline to a Entrez Gene identifier using 2 transcripts. // false // Matching Probes // A	uc002lma.1 // ucsc_genes // 6 // Cross Hyb Matching Probes///uc010dqw.1 // ucsc_genes // 6 // Cross Hyb Matching Probes///BC107486 // gb // 6 // Cross Hyb Matching Probes///NM_001037331 // refseq // 6 // Cross Hyb Matching Probes///ENST00000382638 // ensembl // 6 // Cross Hyb Matching Probes///OTTHUMT00000444918 // vega // 6 // Cross Hyb Matching Probes	AK093452(11),ENST00000579022(11)	Hs.437137	chr18q23	73139658	chr18	91.56	73121430	-		ENSG00000206026///OTTHUMG00000179126	small integral membrane protein 21	Human Genome U133 Plus 2.0 Array	February 2009 (Genome Reference Consortium GRCh37)	GO:0016020|GO:0016021					NP_001032408	NM_001037331	AK093452	GenBank	Consensus sequence	Homo sapiens	Q3B7S5	gb:AK093452.1 /DB_XREF=gi:21752329 /TID=Hs2.437137.1 /CNT=1 /FEA=mRNA /TIER=ConsEnd /STK=0 /LL=284274 /UG_GENE=LOC284274 /UG=Hs.437137 /UG_TITLE=hypothetical protein LOC284274 /DEF=Homo sapiens cDNA FLJ36133 fis, clone TESTI2024641.	AK093452 // Homo sapiens cDNA FLJ36133 fis, clone TESTI2024641. // gb // 11 // ---///ENST00000579022 // cdna:known chromosome:GRCh37:18:73121431:73139658:-1 gene:ENSG00000206026 gene_biotype:protein_coding transcript_biotype:protein_coding // ensembl // 11 // ---///OTTHUMT00000444917 // cdna:all chromosome:VEGA52:18:73121431:73139658:-1 Gene:OTTHUMG00000179126 // vega // 11 // ---
238212_at	0.00357543	1.23837	6.68806	0.285118	2.86972	2.5846	5.99851	A	A	A	A	A	A							2013-10-23	This probe set was annotated using the Design Representative Id based pipeline to a GenBank identifier using 1 transcripts. // false // Design Representative Id // R		BF445001	Hs.48496										Human Genome U133 Plus 2.0 Array	February 2009 (Genome Reference Consortium GRCh37)								BF445001	GenBank	Consensus sequence	Homo sapiens		gb:BF445001 /DB_XREF=gi:11510139 /DB_XREF=nad20c01.x1 /CLONE=IMAGE:3366120 /FEA=EST /CNT=6 /TID=Hs.48496.0 /TIER=ConsEnd /STK=6 /UG=Hs.48496 /UG_TITLE=ESTs	BF445001 // /DB_XREF=nad20c01.x1 /CLONE=IMAGE:3366120 // gb // --- // ---
234097_s_at	0.00360192	1	4.17212	0.0214926	2.21549	2.194	4.57571	A	A	A	A	A	A	ZNRD1-AS1	80862				chr6:30024533-30028756 (-) // 91.19 // p22.1	2013-10-23	This probe set was annotated using the Matching Probes based pipeline to a Entrez Gene identifier using 6 transcripts. // false // Matching Probes // A	GENSCAN00000022612 // ensembl // 5 // Cross Hyb Matching Probes	AF032109(11),AF032111(11),BC112395(11),BX648746(11),ENST00000431012(11),ENST00000452229(11)	Hs.302037	chr6p22.1	30028756	chr6	91.19	30024533	-		ENSG00000196299///ENSG00000204623///ENSG00000225618///ENSG00000229653///ENSG00000232691///ENSG00000235394///ENSG00000235814///ENSG00000236598///OTTHUMG00000004811///OTTHUMG00000031109///OTTHUMG00000031389///OTTHUMG00000131177///OTTHUMG00000148736///OTTHUMG00000148915///OTTHUMG00000149195///OTTHUMG00000149443	ZNRD1 antisense RNA 1	Human Genome U133 Plus 2.0 Array	February 2009 (Genome Reference Consortium GRCh37)							NR_026751	AF032109	GenBank	Consensus sequence	Homo sapiens	Q2KJ03///Q6ZU40	gb:AF032109.2 /DB_XREF=gi:11612651 /FEA=mRNA /CNT=2 /TID=Hs.302037.0 /TIER=ConsEnd /STK=0 /UG=Hs.302037 /UG_TITLE=Homo sapiens clone HTEX6 mRNA, complete sequence /DEF=Homo sapiens clone HTEX6 mRNA, complete sequence.	AF032109 // Homo sapiens clone HTEX4 mRNA, complete sequence. // gb // 11 // ---///AF032111 // Homo sapiens clone 1 HTEX4 mRNA, partial sequence. // gb // 11 // ---///BC112395 // Homo sapiens chromosome 6 open reading frame 12, mRNA (cDNA clone IMAGE:40054092), with apparent retained intron. // gb // 11 // ---///BX648746 // Homo sapiens mRNA; cDNA DKFZp686I0445 (from clone DKFZp686I0445). // gb /…
232170_at	0.0036548	1.31694	7.87565	0.2612	3.00117	2.73997	6.68057	A	A	A	A	A	A	S100A7A	338324		0005737 // cytoplasm // inferred from electronic annotation	0005509 // calcium ion binding // inferred from electronic annotation///0046872 // metal ion binding // inferred from electronic annotation	chr1:153392877-153395701 (+) // 72.31 // q21.3	2013-10-23	This probe set was annotated using the Matching Probes based pipeline to a Entrez Gene identifier using 5 transcripts. // false // Matching Probes // A		AY189118(11),BC040254(10),ENST00000368728(11),ENST00000368729(11),NM_176823(11)	Hs.321705	chr1q21.3	153395701	chr1	72.31	153392877	+		ENSG00000184330///OTTHUMG00000013122	S100 calcium binding protein A7A	Human Genome U133 Plus 2.0 Array	February 2009 (Genome Reference Consortium GRCh37)	GO:0005737|GO:0005509|GO:0046872	IPR013787 // S100/CaBP-9k-type, calcium binding, subdomain // 9.1E-12				NP_789793	NM_176823	AJ243672	GenBank	Consensus sequence	Homo sapiens	Q86SG5	gb:AJ243672.2 /DB_XREF=gi:11991482 /FEA=mRNA /CNT=10 /TID=Hs.321705.0 /TIER=ConsEnd /STK=0 /UG=Hs.321705 /UG_TITLE=Homo sapiens partial mRNA for NICE-2 protein, 3UTR, clone 1192j18 /DEF=Homo sapiens partial mRNA for NICE-2 protein, 3UTR, clone 1192j18.	AY189118 // Homo sapiens EF-hand type calcium-binding protein S100A15 mRNA, complete cds, splice variant 1. // gb // 11 // ---///BC040254 // Homo sapiens S100 calcium binding protein A7-like 1, mRNA (cDNA clone IMAGE:4778631). // gb // 10 // ---///ENST00000368728 // cdna:known chromosome:GRCh37:1:153389699:153395701:1 gene:ENSG00000184330 gene_biotype:protein_coding transcript_biotype:protein_cod…
1558525_at	0.00368329	8.61376	29.899	-0.0987436	1.81944	1.91818	3.77946	A	A	A	P	P	P						chr16:30107595-30116777 (+) // 41.61 // p11.2	2013-10-23	This probe set was annotated using the Matching Probes based pipeline to a UniGene identifier using 1 transcripts. // false // Matching Probes // A		AK095480(11)	Hs.376240		30116777	chr16	41.61	30107595	+				Human Genome U133 Plus 2.0 Array	February 2009 (Genome Reference Consortium GRCh37)								AK095480	GenBank	Consensus sequence	Homo sapiens		gb:AK095480.1 /DB_XREF=gi:21754743 /TID=Hs2.376240.1 /CNT=16 /FEA=mRNA /TIER=ConsEnd /STK=0 /UG=Hs.376240 /UG_TITLE=Homo sapiens cDNA FLJ40134 fis, clone TESTI2012308. /DEF=Homo sapiens cDNA FLJ38161 fis, clone DFNES2002588.	AK095480 // Homo sapiens cDNA FLJ38161 fis, clone DFNES2002588. // gb // 11 // ---///n380054 // accn=NULL class=lncRNA name= ref=EnsemblNoncode transcriptId=ENST00000515455 cpcScore=1.0852200 cnci=-0.2151570 // noncode // 11 // ---///uc002dwo.2 // --- // ucsc_genes // 11 // ---
243788_at	0.00381044	1.07934	5.42959	-0.02961	2.41775	2.44736	5.45416	A	A	A	A	A	A						chr13:50079886-50080369 (+) // 60.98 // q14.2	2013-10-23	This probe set was annotated using the Design Representative Id based pipeline to a GenBank identifier using 1 transcripts. // false // Design Representative Id // R		AA789293	Hs.157690		50080369	chr13	60.98	50079886	+				Human Genome U133 Plus 2.0 Array	February 2009 (Genome Reference Consortium GRCh37)								AA789293	GenBank	Consensus sequence	Homo sapiens		gb:AA789293 /DB_XREF=gi:2849413 /DB_XREF=aj28d05.s1 /CLONE=1391625 /FEA=EST /CNT=3 /TID=Hs.157690.0 /TIER=ConsEnd /STK=3 /UG=Hs.157690 /UG_TITLE=ESTs	AA789293 // /DB_XREF=aj28d05.s1 /CLONE=1391625 // gb // --- // ---
1566882_at	0.00386967	1.19306	5.04449	-0.127334	2.08579	2.21313	4.6368	A	A	A	A	A	A						chr2:181773376-181774649 (+) // 51.31 // q31.3	2013-10-23	This probe set was annotated using the Matching Probes based pipeline to a UniGene identifier using 1 transcripts. // false // Matching Probes // A		AK000023(11)	Hs.375658		181774649	chr2	51.31	181773376	+				Human Genome U133 Plus 2.0 Array	February 2009 (Genome Reference Consortium GRCh37)								AK000023	GenBank	Consensus sequence	Homo sapiens		gb:AK000023.1 /DB_XREF=gi:7019837 /TID=Hs2.375658.1 /CNT=1 /FEA=mRNA /TIER=ConsEnd /STK=0 /UG=Hs.375658 /UG_TITLE=Homo sapiens cDNA FLJ20016 fis, clone ADSE00529. /DEF=Homo sapiens cDNA FLJ20016 fis, clone ADSE00529.	AK000023 // Homo sapiens cDNA FLJ20016 fis, clone ADSE00529. // gb // 11 // ---
229195_at	0.00390751	3.4961	24.0704	0.265736	3.29478	3.02904	8.16267	A	A	A	A	A	A	MESP1	55897	0001947 // heart looping // inferred from sequence or structural similarity///0003007 // heart morphogenesis // inferred from electronic annotation///0003139 // secondary heart field specification // inferred from sequence or structural similarity///0003143 // embryonic heart tube morphogenesis // inferred from sequence or structural similarity///0003210 // cardiac atrium formation // inferred fr…	0005634 // nucleus // inferred by curator	0003677 // DNA binding // inferred from electronic annotation///0003700 // sequence-specific DNA binding transcription factor activity // inferred from direct assay///0035326 // enhancer binding // inferred from electronic annotation///0044212 // transcription regulatory region DNA binding // inferred from direct assay///0046983 // protein dimerization activity // inferred from electronic annotat…	chr15:90291891-90294522 (-) // 85.61 // q26.1	2013-10-23	This probe set was annotated using the Matching Probes based pipeline to a Entrez Gene identifier using 2 transcripts. // false // Matching Probes // A		AL357535(11),ENST00000300057(11)	Hs.142846	chr15q26.1	90294522	chr15	85.61	90291891	-		ENSG00000166823///OTTHUMG00000149810	mesoderm posterior 1 homolog (mouse)	Human Genome U133 Plus 2.0 Array	February 2009 (Genome Reference Consortium GRCh37)	GO:0001947|GO:0003007|GO:0003139|GO:0003143|GO:0003210|GO:0003211|GO:0003236|GO:0003241|GO:0003259|GO:0003260|GO:0006351|GO:0006355|GO:0007219|GO:0007275|GO:0007369|GO:0008078|GO:0022008|GO:0023019|GO:0035481|GO:0042662|GO:0042664|GO:0045446|GO:0045747|GO:0045892|GO:0045893|GO:0045944|GO:0045944|GO:0048368|GO:0051155|GO:0055007|GO:0060913|GO:0060921|GO:0060947|GO:0060975|GO:0070368|GO:0090082|GO:…	IPR011598 // Myc-type, basic helix-loop-helix (bHLH) domain // 1.3E-17		608689		NP_061140	NM_018670	AL357535	GenBank	Consensus sequence	Homo sapiens	Q9NSF0///Q9BRJ9	gb:AL357535.1 /DB_XREF=gi:8249877 /FEA=mRNA /CNT=22 /TID=Hs.142846.0 /TIER=ConsEnd /STK=0 /UG=Hs.142846 /LL=55897 /UG_GENE=IR1899308 /DEF=Homo sapiens mRNA full length insert cDNA clone EUROIMAGE 25865. /PROD=MESP1	AL357535 // Homo sapiens mRNA full length insert cDNA clone EUROIMAGE 25865. // gb // 11 // ---///ENST00000300057 // cdna:known chromosome:GRCh37:15:90291892:90294541:-1 gene:ENSG00000166823 gene_biotype:protein_coding transcript_biotype:protein_coding // ensembl // 11 // ---///n338119 // accn=AL357535 class=mRNAlike lncRNA name=Human lncRNA ref=JounralRNA transcriptId=507 cpcScore=-0.9501650 cnc…
217252_at	0.00393924	1.42961	11.4856	0.107783	3.17858	3.07079	8.40236	A	A	A	A	A	A				0005829 // cytosol // non-traceable author statement	0008270 // zinc ion binding // inferred from electronic annotation		2013-10-23	This probe set was annotated using the Matching Probes based pipeline to a GenBank identifier using 1 transcripts. // false // Matching Probes // A		U46752(11)	Hs.158298										Human Genome U133 Plus 2.0 Array	February 2009 (Genome Reference Consortium GRCh37)	GO:0005829|GO:0008270							U46752	GenBank	Consensus sequence	Homo sapiens	Q13502	gb:U46752.1 /DB_XREF=gi:1184950 /FEA=mRNA /CNT=1 /TID=Hs.158298.0 /TIER=ConsEnd /STK=0 /UG=Hs.158298 /LL=54211 /UG_GENE=OSIL /DEF=Human phosphotyrosine independent ligand p62B B-cell isoform for the Lck SH2 domain mRNA, partial cds. /PROD=phosphotyrosine independent ligand p62B for theLck SH2 domain B-cell isoform	U46752 // Human phosphotyrosine independent ligand p62B B-cell isoform for the Lck SH2 domain mRNA, partial cds. // gb // 11 // ---
244137_at	0.00395268	1	4.07077	0.0214926	2.18122	2.15973	4.46832	A	A	A	A	A	A	AREL1	9870	0006464 // cellular protein modification process // inferred from electronic annotation///0006915 // apoptotic process // inferred from electronic annotation///0016567 // protein ubiquitination // inferred from electronic annotation///0042787 // protein ubiquitination involved in ubiquitin-dependent protein catabolic process // not recorded///0042787 // protein ubiquitination involved in ubiquiti…	0005622 // intracellular // inferred from electronic annotation///0005634 // nucleus // not recorded///0005737 // cytoplasm // not recorded///0005829 // cytosol // inferred from direct assay///0016020 // membrane // inferred from electronic annotation///0016021 // integral to membrane // inferred from electronic annotation	0004842 // ubiquitin-protein ligase activity // not recorded///0004842 // ubiquitin-protein ligase activity // inferred from direct assay///0016874 // ligase activity // inferred from electronic annotation	chr14:75140279-75140967 (-) // 99.13 // q24.3	2013-10-23	This probe set was annotated using the Genome Target Overlap based pipeline to a Entrez Gene identifier using 12 transcripts. // false // Genome Target Overlap // B		AK296912,AK304217,BC032944,ENST00000356357,ENST00000469797,ENST00000481010,ENST00000490805,ENST00000555330,ENST00000556202,ENST00000556327,ENST00000557401,NM_001039479	Hs.332442	chr14q24.3	75140967	chr14	99.13	75140279	-		ENSG00000119682///OTTHUMG00000154499	apoptosis resistant E3 ubiquitin protein ligase 1	Human Genome U133 Plus 2.0 Array	February 2009 (Genome Reference Consortium GRCh37)	GO:0006464|GO:0006915|GO:0016567|GO:0042787|GO:0042787|GO:0043066|GO:0005622|GO:0005634|GO:0005737|GO:0005829|GO:0016020|GO:0016021|GO:0004842|GO:0004842|GO:0016874	IPR000569 // HECT // 3.8E-82///IPR000569 // HECT // 3.8E-69///IPR017868 // Filamin/ABP280 repeat-like // 3.6E-12///IPR017868 // Filamin/ABP280 repeat-like // 8.6E-13				NP_001034568	NM_001039479///NM_014821	AA227861	GenBank	Consensus sequence	Homo sapiens	B4DLA5///O15033///H0YJK5///H0YJ69///G3V506///G3V2B5///G3V245///H0YJ67///Q86TS6	gb:AA227861 /DB_XREF=gi:1849513 /DB_XREF=zr56c03.s1 /CLONE=IMAGE:667396 /FEA=EST /CNT=5 /TID=Hs.332442.0 /TIER=ConsEnd /STK=1 /UG=Hs.332442 /UG_TITLE=ESTs	AK296912 // Homo sapiens cDNA FLJ55279 complete cds. // gb // --- // chr14:75127960-75179790(-)///AK304217 // Homo sapiens cDNA FLJ61063 complete cds. // gb // --- // chr14:75130127-75179783(-)///BC032944 // Homo sapiens KIAA0317, mRNA (cDNA clone MGC:33039 IMAGE:5267463), complete cds. // gb // --- // chr14:75119881-75179807(-)///ENST00000356357 // cdna:known chromosome:GRCh37:14:75127955:751798…
209754_s_at	0.00410039	34.5319	162.213	-0.019986	2.28212	2.3021	4.93176	P	P	P	P	P	P	TMPO	7112	0006355 // regulation of transcription, DNA-dependent // inferred from electronic annotation	0000785 // chromatin // inferred from direct assay///0005634 // nucleus // inferred from direct assay///0005634 // nucleus // traceable author statement///0005635 // nuclear envelope // traceable author statement///0005637 // nuclear inner membrane // inferred from electronic annotation///0005694 // chromosome // inferred from electronic annotation///0016020 // membrane // inferred from electroni…	0003677 // DNA binding // inferred from electronic annotation///0005515 // protein binding // inferred from physical interaction///0005521 // lamin binding // traceable author statement	chr12:98940136-98942601 (+) // 97.88 // q23.1	2013-10-23	This probe set was annotated using the Matching Probes based pipeline to a Entrez Gene identifier using 10 transcripts. // false // Matching Probes // A		AF113682(11),AK299708(11),BC053675(11),ENST00000343315(11),ENST00000393053(11),ENST00000556029(11),NM_001032283(11),NM_001032284(11),U09087(11),U09088(11)	Hs.11355	chr12q22	98942601	chr12	97.88	98940136	+		ENSG00000120802///OTTHUMG00000170210	thymopoietin	Human Genome U133 Plus 2.0 Array	February 2009 (Genome Reference Consortium GRCh37)	GO:0006355|GO:0000785|GO:0005634|GO:0005634|GO:0005635|GO:0005637|GO:0005694|GO:0016020|GO:0016021|GO:0003677|GO:0005515|GO:0005521	IPR003887 // LEM domain // 1.2E-25///IPR003887 // LEM domain // 1.1E-25///IPR003887 // LEM domain // 8.5E-26///IPR013146 // LEM-like domain // 1.6E-33///IPR013146 // LEM-like domain // 1.5E-33///IPR013146 // LEM-like domain // 1.1E-33		188380///613740		NP_001027454///NP_001027455///NP_003267	NM_001032283///NM_001032284///NM_003276	AF113682	GenBank	Exemplar sequence	Homo sapiens	Q9P1N8///P42167///G5E972///Q59G12///P42166///A2T926	gb:AF113682.1 /DB_XREF=gi:6855608 /FEA=FLmRNA /CNT=69 /TID=Hs.11355.2 /TIER=FL /STK=0 /UG=Hs.11355 /LL=7112 /UG_GENE=TMPO /DEF=Homo sapiens clone FLB3436 PRO0868 mRNA, complete cds. /PROD=PRO0868 /FL=gb:U09087.1 gb:AF113682.1	AF113682 // Homo sapiens clone FLB3436 PRO0868 mRNA, complete cds. // gb // 11 // ---///AK299708 // Homo sapiens cDNA FLJ51293 complete cds, highly similar to Lamina-associated polypeptide 2, isoforms beta/gamma. // gb // 11 // ---///BC053675 // Homo sapiens thymopoietin, mRNA (cDNA clone MGC:61508 IMAGE:6170639), complete cds. // gb // 11 // ---///ENST00000343315 // cdna:novel chromosome:GRCh37:…
241101_at	0.00414713	1.07764	6.21524	-0.0316057	2.62479	2.65639	6.30454	A	A	A	A	A	A	LOC100996321	100996321				chr3:66780801-66783338 (-) // 43.12 // p14.1	2013-10-23	This probe set was annotated using the Matching Probes based pipeline to a Entrez Gene identifier using 1 transcripts. // false // Matching Probes // A		XR_171392(10)	Hs.163458		66783338	chr3	43.12	66780801	-			uncharacterized LOC100996321	Human Genome U133 Plus 2.0 Array	February 2009 (Genome Reference Consortium GRCh37)							XR_158988///XR_159410///XR_171392	AW082148	GenBank	Consensus sequence	Homo sapiens		gb:AW082148 /DB_XREF=gi:6037300 /DB_XREF=xb63c03.x1 /CLONE=IMAGE:2580964 /FEA=EST /CNT=4 /TID=Hs.163458.0 /TIER=ConsEnd /STK=4 /UG=Hs.163458 /UG_TITLE=ESTs	XR_171392 // PREDICTED: Homo sapiens uncharacterized LOC100996321 (LOC100996321), misc_RNA. // refseq // 10 // ---
1559258_a_at	0.00421889	3.69233	10.8051	-0.0784413	1.62152	1.69997	3.24893	A	A	A	P	M	A	CXorf61	203413		0005886 // plasma membrane // inferred from electronic annotation///0016020 // membrane // inferred from electronic annotation///0016021 // integral to membrane // inferred from electronic annotation		chrX:115592853-115594164 (-) // 83.41 // q23	2013-10-23	This probe set was annotated using the Matching Probes based pipeline to a Entrez Gene identifier using 5 transcripts. // false // Matching Probes // A		AK000618(11),BC062223(11),ENST00000371894(11),ENST00000599215(11),NM_001017978(11)	Hs.97892	chrXq23	115594164	chrX	83.41	115592853	-		ENSG00000204019///ENSG00000269010///OTTHUMG00000022244	chromosome X open reading frame 61	Human Genome U133 Plus 2.0 Array	February 2009 (Genome Reference Consortium GRCh37)	GO:0005886|GO:0016020|GO:0016021			300625		NP_001017978	NM_001017978	AK026566	GenBank	Consensus sequence	Homo sapiens	Q5H943	gb:AK026566.1 /DB_XREF=gi:10439448 /TID=Hs2.97892.1 /CNT=6 /FEA=mRNA /TIER=ConsEnd /STK=0 /UG=Hs.97892 /UG_TITLE=Homo sapiens cDNA: FLJ22913 fis, clone KAT06142. /DEF=Homo sapiens cDNA: FLJ22913 fis, clone KAT06142.	AK000618 // Homo sapiens cDNA FLJ20611 fis, clone KAT05735. // gb // 11 // ---///BC062223 // Homo sapiens chromosome X open reading frame 61, mRNA (cDNA clone MGC:72243 IMAGE:6101827), complete cds. // gb // 11 // ---///ENST00000371894 // cdna:known chromosome:GRCh37:X:115592849:115594164:-1 gene:ENSG00000204019 gene_biotype:protein_coding transcript_biotype:protein_coding // ensembl // 11 // ---…
204136_at	0.00422971	4.54213	15.0915	0.112412	1.98038	1.86797	3.65017	A	A	A	P	A	A	COL7A1	1294	0007155 // cell adhesion // inferred from electronic annotation///0008544 // epidermis development // traceable author statement///0010466 // negative regulation of peptidase activity // inferred from electronic annotation///0022617 // extracellular matrix disassembly // traceable author statement///0030198 // extracellular matrix organization // traceable author statement///0030574 // collagen c…	0005576 // extracellular region // traceable author statement///0005578 // proteinaceous extracellular matrix // inferred from electronic annotation///0005581 // collagen // inferred from electronic annotation///0005590 // collagen type VII // traceable author statement///0005604 // basement membrane // inferred from electronic annotation///0005788 // endoplasmic reticulum lumen // traceable auth…	0004867 // serine-type endopeptidase inhibitor activity // inferred from electronic annotation///0005515 // protein binding // inferred from physical interaction///0030414 // peptidase inhibitor activity // inferred from electronic annotation	chr3:48601505-48632700 (-) // 99.76 // p21.31	2013-10-23	This probe set was annotated using the Matching Probes based pipeline to a Entrez Gene identifier using 9 transcripts. // false // Matching Probes // A	uc002ube.2 // ucsc_genes // 1 // Cross Hyb Matching Probes///uc010zcp.2 // ucsc_genes // 1 // Cross Hyb Matching Probes///uc002ubf.3 // ucsc_genes // 1 // Cross Hyb Matching Probes///U17033 // gb // 1 // Cross Hyb Matching Probes///U17034 // gb // 1 // Cross Hyb Matching Probes///NM_007366 // refseq // 1 // Cross Hyb Matching Probes///NM_001007267 // refseq // 1 // Cross Hyb Matching Probes///NM_…	AB209645(10),ENST00000328333(10),ENST00000454817(10),ENST00000465238(10),ENST00000466591(10),ENST00000470076(10),ENST00000487017(10),L02870(11),NM_000094(10)	Hs.1640	chr3p21.1	48632700	chr3	99.76	48601505	-		ENSG00000114270///OTTHUMG00000133541	collagen, type VII, alpha 1	Human Genome U133 Plus 2.0 Array	February 2009 (Genome Reference Consortium GRCh37)	GO:0007155|GO:0008544|GO:0010466|GO:0022617|GO:0030198|GO:0030574|GO:0005576|GO:0005578|GO:0005581|GO:0005590|GO:0005604|GO:0005788|GO:0031012|GO:0004867|GO:0005515|GO:0030414	IPR002035 // von Willebrand factor, type A // 2.2E-45///IPR002035 // von Willebrand factor, type A // 1.5E-19///IPR002223 // Proteinase inhibitor I2, Kunitz metazoa // 3.1E-21///IPR002223 // Proteinase inhibitor I2, Kunitz metazoa // 3.2E-21///IPR003961 // Fibronectin, type III // 1.2E-19///IPR003961 // Fibronectin, type III // 6.5E-13///IPR003961 // Fibronectin, type III // 9.0E-12///IPR003961 /…		120120///131705///131750///131850///132000///226600///604129///607523		NP_000085	NM_000094	NM_000094	GenBank	Exemplar sequence	Homo sapiens	Q59F16///Q02388	gb:NM_000094.1 /DB_XREF=gi:4502960 /GEN=COL7A1 /FEA=FLmRNA /CNT=67 /TID=Hs.1640.0 /TIER=FL+Stack /STK=30 /UG=Hs.1640 /LL=1294 /DEF=Homo sapiens collagen, type VII, alpha 1 (epidermolysis bullosa, dystrophic, dominant and recessive) (COL7A1), mRNA. /PROD=collagen, type VII, alpha 1 (epidermolysisbullosa, dystrophic, dominant and recessive) /FL=gb:L02870.1 gb:NM_000094.1	AB209645 // Homo sapiens mRNA for alpha 1 type VII collagen precursor variant protein. // gb // 10 // ---///ENST00000328333 // cdna:known chromosome:GRCh37:3:48601506:48632700:-1 gene:ENSG00000114270 gene_biotype:protein_coding transcript_biotype:protein_coding // ensembl // 10 // ---///ENST00000454817 // cdna:known chromosome:GRCh37:3:48601506:48632593:-1 gene:ENSG00000114270 gene_biotype:protei…
1552623_at	0.00430926	1.1531	10.4103	0.0494676	3.30461	3.25514	9.54762	A	A	A	A	A	A	HSH2D	84941		0005634 // nucleus // inferred from electronic annotation///0005737 // cytoplasm // inferred from electronic annotation	0005515 // protein binding // inferred from electronic annotation	chr19:16254474-16269351 (+) // 72.7 // p13.12	2013-10-23	This probe set was annotated using the Matching Probes based pipeline to a Entrez Gene identifier using 9 transcripts. // false // Matching Probes // A	ENST00000587963 // ensembl // 8 // Cross Hyb Matching Probes///OTTHUMT00000460272 // vega // 8 // Cross Hyb Matching Probes	AK131222(11),AY319652(11),BC025237(11),ENST00000253680(11),ENST00000397372(11),ENST00000588246(11),ENST00000589463(11),ENST00000593154(11),NM_032855(11)	Hs.204959	chr19p13.12	16269351	chr19	72.7	16254474	+		ENSG00000196684///ENSG00000267068///OTTHUMG00000182255///OTTHUMG00000182256	hematopoietic SH2 domain containing	Human Genome U133 Plus 2.0 Array	February 2009 (Genome Reference Consortium GRCh37)	GO:0005634|GO:0005737|GO:0005515	IPR000980 // SH2 domain // 4.1E-20///IPR000980 // SH2 domain // 5.4E-20		608349		NP_116244	NM_032855	BC025237	GenBank	Consensus sequence	Homo sapiens	Q96JZ2///K7ERI2///K7EPX4///H7BYQ7///K7EIP2///K7ES08///B4DQ83///B4DT26///Q96AS3	gb:BC025237.1 /DB_XREF=gi:19263639 /TID=Hs2.204959.1 /CNT=36 /FEA=FLmRNA /TIER=FL /STK=2 /LL=84941 /UG_GENE=HSH2 /UG=Hs.204959 /DEF=Homo sapiens, hematopoietic SH2 protein, clone MGC:39089 IMAGE:4853087, mRNA, complete cds. /PROD=hematopoietic SH2 protein /FL=gb:NM_032855.1 gb:BC025237.1	AK131222 // Homo sapiens cDNA FLJ16120 fis, clone BLADE2000579. // gb // 11 // ---///AY319652 // Homo sapiens ALX mRNA, complete cds. // gb // 11 // ---///BC025237 // Homo sapiens hematopoietic SH2 domain containing, mRNA (cDNA clone MGC:39089 IMAGE:4853087), complete cds. // gb // 11 // ---///ENST00000253680 // cdna:known chromosome:GRCh37:19:16244838:16269344:1 gene:ENSG00000196684 gene_biotype…
216313_at	0.0044299	1.52054	4.23878	-0.121592	1.54669	1.66828	3.17836	A	A	A	A	A	A	PCDHB17	54661	0007155 // cell adhesion // inferred from electronic annotation///0007155 // cell adhesion // traceable author statement///0007156 // homophilic cell adhesion // inferred from electronic annotation///0007399 // nervous system development // traceable author statement	0005886 // plasma membrane // inferred from electronic annotation///0005887 // integral to plasma membrane // traceable author statement///0016020 // membrane // inferred from electronic annotation///0016021 // integral to membrane // inferred from electronic annotation	0005509 // calcium ion binding // inferred from electronic annotation	chr5:140535579-140537990 (+) // 100.0 // q31.3	2013-10-23	This probe set was annotated using the Matching Probes based pipeline to a Entrez Gene identifier using 2 transcripts. // false // Matching Probes // A	AK293436 // gb // 3 // Cross Hyb Matching Probes///GENSCAN00000032763 // ensembl // 6 // Cross Hyb Matching Probes	AF217751(11),NR_001280(11)	Hs.284307	chr5q31	140537990	chr5	100	140535579	+		ENSG00000255622	protocadherin beta 17 pseudogene	Human Genome U133 Plus 2.0 Array	February 2009 (Genome Reference Consortium GRCh37)	GO:0007155|GO:0007155|GO:0007156|GO:0007399|GO:0005886|GO:0005887|GO:0016020|GO:0016021|GO:0005509	IPR002126 // Cadherin // 2.2E-15///IPR002126 // Cadherin // 1.3E-22///IPR002126 // Cadherin // 6.7E-14///IPR002126 // Cadherin // 3.5E-21///IPR013164 // Cadherin, N-terminal // 2.9E-39					NR_001280	AF152527	GenBank	Consensus sequence	Homo sapiens	Q96T98///B4DE29///O15202	gb:AF152527.1 /DB_XREF=gi:5457101 /FEA=mRNA /CNT=1 /TID=Hs.284307.0 /TIER=ConsEnd /STK=0 /UG=Hs.284307 /LL=54661 /UG_GENE=PCDHB17 /UG_TITLE=protocadherin beta 17 pseudogene /DEF=Homo sapiens PCDH-psi1 pseudogene, mRNA sequence.	AF217751 // Homo sapiens protocadherin-psi1 (PCDH-psi1) mRNA, complete cds. // gb // 11 // ---///ENST00000539533 // cdna:known chromosome:GRCh37:5:140535577:140538639:1 gene:ENSG00000255622 gene_biotype:protein_coding transcript_biotype:protein_coding // ensembl // 11 // ---///n405259 // accn=NR_001280 class=lncRNA name= ref=RefGeneNoncode transcriptId=NR_001280 cpcScore=10.2974000 cnci=-0.106592…
242823_at	0.00447182	1.87367	9.55386	-0.0554326	2.45531	2.51074	5.69912	A	A	A	A	A	A	ADAMTS18	170692	0006508 // proteolysis // inferred from electronic annotation	0005578 // proteinaceous extracellular matrix // inferred from electronic annotation	0004222 // metalloendopeptidase activity // inferred from electronic annotation///0008270 // zinc ion binding // inferred from electronic annotation	chr16:77465207-77468673 (+) // 99.47 // q23.1	2013-10-23	This probe set was annotated using the Accession mapped clusters based pipeline to a UniGene identifier using 4 transcripts. // false // Accession mapped clusters // E	uc002ffc.4 // ucsc_genes // 11 // Negative Strand Matching Probes///uc002ffe.1 // ucsc_genes // 9 // Negative Strand Matching Probes///uc010vni.1 // ucsc_genes // 11 // Negative Strand Matching Probes///AJ311903 // gb // 11 // Negative Strand Matching Probes///AK293831 // gb // 11 // Negative Strand Matching Probes///BC063283 // gb // 11 // Negative Strand Matching Probes///NM_199355 // refseq //…	AW295437,BF512077,BF224279,BE674425	Hs.283570	chr16q23	77468673	chr16	99.47	77465207	+			ADAM metallopeptidase with thrombospondin type 1 motif, 18	Human Genome U133 Plus 2.0 Array	February 2009 (Genome Reference Consortium GRCh37)	GO:0006508|GO:0005578|GO:0004222|GO:0008270			607512///608454		NP_955387	NM_139054///NM_199355	BF224279	GenBank	Consensus sequence	Homo sapiens	Q8TE60///B4DEX3///Q2VYF7///Q6ZN25	gb:BF224279 /DB_XREF=gi:11131546 /DB_XREF=7q85f08.x1 /CLONE=IMAGE:3705350 /FEA=EST /CNT=4 /TID=Hs.283570.0 /TIER=ConsEnd /STK=3 /UG=Hs.283570 /UG_TITLE=ESTs, Weakly similar to ATS6_HUMAN ADAM-TS 6 PRECURSOR (H.sapiens)	AW295437 // /DB_XREF=UI-H-BI2-ahw-c-08-0-UI.s1 /CLONE=IMAGE:2728310 // gb // --- // ---///BE674425 // /DB_XREF=7e01a09.x1 /CLONE=IMAGE:3281176 // gb // --- // ---///BF224279 // /DB_XREF=7q85f08.x1 /CLONE=IMAGE:3705350 // gb // --- // ---///BF512077 // /DB_XREF=UI-H-BW1-ami-e-03-0-UI.s1 /CLONE=IMAGE:3070156 // gb // --- // ---
1562166_at	0.00449389	1.59266	6.25468	0.0693992	2.16862	2.09922	4.28478	A	A	A	A	A	A						chr2:223688368-223688870 (+) // 72.59 // q36.1	2013-10-23	This probe set was annotated using the Matching Probes based pipeline to a UniGene identifier using 1 transcripts. // false // Matching Probes // A		AF085977(11)	Hs.384644		223688870	chr2	72.59	223688368	+				Human Genome U133 Plus 2.0 Array	February 2009 (Genome Reference Consortium GRCh37)								AF085977	GenBank	Consensus sequence	Homo sapiens		gb:AF085977.1 /DB_XREF=gi:3483322 /TID=Hs2.384644.1 /CNT=3 /FEA=mRNA /TIER=ConsEnd /STK=0 /UG=Hs.384644 /UG_TITLE=Homo sapiens full length insert cDNA clone YT87C03 /DEF=Homo sapiens full length insert cDNA clone YT87C03.	AF085977 // Homo sapiens full length insert cDNA clone YT87C03. // gb // 11 // ---
204886_at	0.00462884	14.8295	72.9383	0.115038	2.51494	2.39991	5.27769	P	P	P	P	P	P	PLK4	10733	0000086 // G2/M transition of mitotic cell cycle // traceable author statement///0000278 // mitotic cell cycle // traceable author statement///0006468 // protein phosphorylation // traceable author statement///0007099 // centriole replication // inferred from mutant phenotype///0016310 // phosphorylation // inferred from electronic annotation///0046601 // positive regulation of centriole replicat…	0005634 // nucleus // inferred from electronic annotation///0005730 // nucleolus // inferred from sequence or structural similarity///0005737 // cytoplasm // inferred from electronic annotation///0005813 // centrosome // inferred from direct assay///0005814 // centriole // inferred from direct assay///0005829 // cytosol // traceable author statement///0005856 // cytoskeleton // inferred from elec…	0000166 // nucleotide binding // inferred from electronic annotation///0004672 // protein kinase activity // inferred from electronic annotation///0004674 // protein serine/threonine kinase activity // inferred from direct assay///0004674 // protein serine/threonine kinase activity // inferred from sequence or structural similarity///0004713 // protein tyrosine kinase activity // inferred from el…	chr4:128802149-128820375 (+) // 96.87 // q28.2	2013-10-23	This probe set was annotated using the Matching Probes based pipeline to a Entrez Gene identifier using 5 transcripts. // false // Matching Probes // A	AB006972 // gb // 4 // Cross Hyb Matching Probes///ENST00000507249 // ensembl // 7 // Cross Hyb Matching Probes///OTTHUMT00000364138 // vega // 7 // Cross Hyb Matching Probes	ENST00000270861(11),ENST00000515069(11),NM_001190799(11),NM_001190801(11),NM_014264(11)	Hs.172052	chr4q28	128820375	chr4	96.87	128802149	+	EC:2.7.11.21	ENSG00000142731///OTTHUMG00000133301	polo-like kinase 4	Human Genome U133 Plus 2.0 Array	February 2009 (Genome Reference Consortium GRCh37)	GO:0000086|GO:0000278|GO:0006468|GO:0007099|GO:0016310|GO:0046601|GO:0060707|GO:0005634|GO:0005730|GO:0005737|GO:0005813|GO:0005814|GO:0005829|GO:0005856|GO:0032154|GO:0000166|GO:0004672|GO:0004674|GO:0004674|GO:0004713|GO:0005515|GO:0005524|GO:0016301|GO:0016740|GO:0016772	IPR000719 // Protein kinase, catalytic domain // 3.3E-73///IPR000719 // Protein kinase, catalytic domain // 2.9E-73///IPR000959 // POLO box duplicated domain // 1.7E-15///IPR000959 // POLO box duplicated domain // 1.5E-15///IPR001245 // Serine-threonine/tyrosine-protein kinase catalytic domain // 1.1E-48///IPR001245 // Serine-threonine/tyrosine-protein kinase catalytic domain // 9.8E-49		605031		NP_001177728///NP_001177730///NP_055079	NM_001190799///NM_001190801///NM_014264	AL043646	GenBank	Consensus sequence	Homo sapiens	J3KR82///O00444///Q15455	gb:AL043646 /DB_XREF=gi:5423033 /DB_XREF=DKFZp434I2227_s1 /CLONE=DKFZp434I2227 /FEA=FLmRNA /CNT=47 /TID=Hs.172052.0 /TIER=Stack /STK=12 /UG=Hs.172052 /LL=10733 /UG_GENE=STK18 /UG_TITLE=serinethreonine kinase 18 /FL=gb:NM_014264.1	ENST00000270861 // cdna:known chromosome:GRCh37:4:128802016:128820350:1 gene:ENSG00000142731 gene_biotype:protein_coding transcript_biotype:protein_coding // ensembl // 11 // ---///ENST00000515069 // cdna:novel chromosome:GRCh37:4:128802064:128820222:1 gene:ENSG00000142731 gene_biotype:protein_coding transcript_biotype:protein_coding // ensembl // 11 // ---///NM_001190799 // Homo sapiens polo-lik…
242560_at	0.00488564	28.1847	87.0508	-0.0323575	1.74579	1.77814	3.42984	P	P	P	P	P	P	FANCD2	2177	0006281 // DNA repair // traceable author statement///0006974 // response to DNA damage stimulus // inferred from electronic annotation///0007049 // cell cycle // inferred from electronic annotation///0007129 // synapsis // inferred from electronic annotation///0007276 // gamete generation // inferred from electronic annotation///0010332 // response to gamma radiation // inferred from direct assay	0000793 // condensed chromosome // inferred from electronic annotation///0005634 // nucleus // inferred from electronic annotation///0005654 // nucleoplasm // traceable author statement	0005488 // binding // inferred from electronic annotation///0005515 // protein binding // inferred from physical interaction	chr3:10143333-10143614 (+) // 77.81 // p25.3	2013-10-23	This probe set was annotated using the Matching Probes based pipeline to a Entrez Gene identifier using 6 transcripts. // false // Matching Probes // A		BC038666(11),ENST00000383806(11),ENST00000383807(11),ENST00000419585(11),ENST00000421731(11),NM_001018115(11)	Hs.278187	chr3p26	10143614	chr3	77.81	10143333	+		ENSG00000144554///OTTHUMG00000128670	Fanconi anemia, complementation group D2	Human Genome U133 Plus 2.0 Array	February 2009 (Genome Reference Consortium GRCh37)	GO:0006281|GO:0006974|GO:0007049|GO:0007129|GO:0007276|GO:0010332|GO:0000793|GO:0005634|GO:0005654|GO:0005488|GO:0005515			227646///227650///613984		NP_001018125///NP_149075	NM_001018115///NM_033084	AA579890	GenBank	Consensus sequence	Homo sapiens	Q9BXW9///H7BZJ7	gb:AA579890 /DB_XREF=gi:2355217 /DB_XREF=nm88a08.s1 /CLONE=IMAGE:1075286 /FEA=EST /CNT=5 /TID=Hs.278187.0 /TIER=ConsEnd /STK=1 /UG=Hs.278187 /UG_TITLE=ESTs	BC038666 // Homo sapiens cDNA clone IMAGE:5268117, containing frame-shift errors. // gb // 11 // ---///ENST00000383806 // cdna:known chromosome:GRCh37:3:10068113:10143614:1 gene:ENSG00000144554 gene_biotype:protein_coding transcript_biotype:protein_coding // ensembl // 11 // ---///ENST00000383807 // cdna:known chromosome:GRCh37:3:10068113:10143614:1 gene:ENSG00000144554 gene_biotype:protein_codin…
236910_at	0.00490489	1.4309	7.84154	0.266721	2.90271	2.63599	6.21602	A	A	A	A	P	P	MRPL39	54148		0005761 // mitochondrial ribosome // non-traceable author statement	0000166 // nucleotide binding // inferred from electronic annotation	chr21:26957969-26958636 (-) // 92.19 // q21.3	2013-10-23	This probe set was annotated using the Matching Probes based pipeline to a UniGene identifier using 1 transcripts. // false // Matching Probes // A		BX648335(11)	Hs.252580	chr21q21.3	26958636	chr21	92.19	26957969	-			mitochondrial ribosomal protein L39	Human Genome U133 Plus 2.0 Array	February 2009 (Genome Reference Consortium GRCh37)	GO:0005761|GO:0000166			611845		NP_059142///NP_542984	NM_017446///NM_080794	AI809483	GenBank	Consensus sequence	Homo sapiens	Q9NYK5	gb:AI809483 /DB_XREF=gi:5396049 /DB_XREF=wf30a10.x1 /CLONE=IMAGE:2357082 /FEA=EST /CNT=6 /TID=Hs.252580.0 /TIER=ConsEnd /STK=5 /UG=Hs.252580 /UG_TITLE=ESTs	BX648335 // Homo sapiens mRNA; cDNA DKFZp686I075 (from clone DKFZp686I075). // gb // 11 // ---
230127_at	0.0050067	22.8889	95.5227	0.0305725	2.29232	2.26175	4.79572	P	P	P	P	P	P	OTTHUMG00000184015///RP6-99M1.2					chrX:45604639-45605121 (-) // 95.63 // p11.3	2013-10-23	This probe set was annotated using the Matching Probes based pipeline to a NONCODE,ENSEMBL,Havana transcript identifier using 1 transcripts. // false // Matching Probes // A		n344736(11),ENST00000602461(11),ENST00000602527(11),OTTHUMT00000467990(11)	Hs.28739		45605121	chrX	95.63	45604639	-		ENSG00000270069///ENSG00000270080///OTTHUMG00000184015	NULL///NULL	Human Genome U133 Plus 2.0 Array	February 2009 (Genome Reference Consortium GRCh37)								AW044663	GenBank	Consensus sequence	Homo sapiens		gb:AW044663 /DB_XREF=gi:5905192 /DB_XREF=wy78h07.x1 /CLONE=IMAGE:2554717 /FEA=EST /CNT=10 /TID=Hs.28739.0 /TIER=Stack /STK=10 /UG=Hs.28739 /UG_TITLE=ESTs	ENST00000602461 // havana:lincRNA chromosome:GRCh37:X:45604639:45629677:-1 gene:ENSG00000270069 gene_biotype:lincRNA transcript_biotype:lincRNA // ensembl // 11 // ---///ENST00000602527 // proj_havana:lincRNA chromosome:GRCh37:HG1435_PATCH:45604456:45629519:-1 gene:ENSG00000270080 gene_biotype:lincRNA transcript_biotype:lincRNA // ensembl // 11 // ---///n344736 // accn=NULL class=lincRNA name=Hum…
226610_at	0.00504348	85.1832	245.956	0.198671	1.84218	1.64351	3.12426	P	P	A	P	P	P	CENPV	201161	0001667 // ameboidal cell migration // inferred from direct assay///0007049 // cell cycle // inferred from electronic annotation///0007067 // mitosis // inferred from electronic annotation///0008152 // metabolic process // inferred from electronic annotation///0031508 // centromeric heterochromatin assembly // inferred from mutant phenotype///0032467 // positive regulation of cytokinesis // infer…	0000775 // chromosome, centromeric region // inferred from electronic annotation///0000776 // kinetochore // inferred from direct assay///0000777 // condensed chromosome kinetochore // inferred from electronic annotation///0005634 // nucleus // inferred from direct assay///0005694 // chromosome // inferred from electronic annotation///0005730 // nucleolus // inferred from direct assay///0005737 /…	0016846 // carbon-sulfur lyase activity // inferred from electronic annotation	chr17:16245843-16256724 (-) // 88.1 // p11.2	2013-10-23	This probe set was annotated using the Matching Probes based pipeline to a Entrez Gene identifier using 6 transcripts. // false // Matching Probes // A	BC137486 // gb // 6 // Cross Hyb Matching Probes///BC137487 // gb // 6 // Cross Hyb Matching Probes///GENSCAN00000043379 // ensembl // 5 // Cross Hyb Matching Probes///ENST00000482983 // ensembl // 5 // Cross Hyb Matching Probes///OTTHUMT00000131879 // vega // 5 // Cross Hyb Matching Probes	AY382899(11),BC052604(11),ENST00000299736(11),ENST00000472570(10),ENST00000476243(11),NM_181716(11)	Hs.326184	chr17p11.2	16256724	chr17	88.1	16245843	-		ENSG00000166582///OTTHUMG00000059345	centromere protein V	Human Genome U133 Plus 2.0 Array	February 2009 (Genome Reference Consortium GRCh37)	GO:0001667|GO:0007049|GO:0007067|GO:0008152|GO:0031508|GO:0032467|GO:0033044|GO:0034508|GO:0051301|GO:0000775|GO:0000776|GO:0000777|GO:0005634|GO:0005694|GO:0005730|GO:0005737|GO:0005819|GO:0005856|GO:0015630|GO:0051233|GO:0016846	IPR006913 // Glutathione-dependent formaldehyde-activating enzyme/centromere protein V // 2.2E-16///IPR006913 // Glutathione-dependent formaldehyde-activating enzyme/centromere protein V // 4.7E-16		608139		NP_859067	NM_181716	AA722878	GenBank	Consensus sequence	Homo sapiens	Q7Z7K6	gb:AA722878 /DB_XREF=gi:2740585 /DB_XREF=zg89f10.s1 /CLONE=IMAGE:409771 /FEA=EST /CNT=47 /TID=Hs.326184.0 /TIER=Stack /STK=27 /UG=Hs.326184 /UG_TITLE=ESTs	AY382899 // Homo sapiens nuclear protein p30 isoform 1 mRNA, complete cds; alternatively spliced. // gb // 11 // ---///BC052604 // Homo sapiens centromere protein V, mRNA (cDNA clone MGC:59900 IMAGE:5934088), complete cds. // gb // 11 // ---///ENST00000299736 // cdna:known chromosome:GRCh37:17:16245848:16256813:-1 gene:ENSG00000166582 gene_biotype:protein_coding transcript_biotype:protein_coding …
207804_s_at	0.00514039	1.97406	10.7462	0.339406	2.96756	2.62815	6.18234	A	A	A	A	P	A	FCN2	2220	0001867 // complement activation, lectin pathway // inferred from electronic annotation///0006956 // complement activation // traceable author statement///0007165 // signal transduction // inferred from electronic annotation///0008228 // opsonization // traceable author statement///0045087 // innate immune response // inferred from electronic annotation///0045087 // innate immune response // trac…	0005576 // extracellular region // inferred from electronic annotation///0005576 // extracellular region // traceable author statement///0005581 // collagen // inferred from electronic annotation///0005615 // extracellular space // inferred from electronic annotation	0003823 // antigen binding // traceable author statement///0005102 // receptor binding // inferred from electronic annotation///0005509 // calcium ion binding // traceable author statement///0005515 // protein binding // inferred from physical interaction///0030246 // carbohydrate binding // traceable author statement///0048306 // calcium-dependent protein binding // inferred from physical intera…	chr9:137772657-137779366 (+) // 99.62 // q34.3	2013-10-23	This probe set was annotated using the Matching Probes based pipeline to a Entrez Gene identifier using 9 transcripts. // false // Matching Probes // A	GENSCAN00000036316 // ensembl // 8 // Cross Hyb Matching Probes	AK290843(10),AK308476(10),BC069572(10),BC069825(10),D49353(11),ENST00000291744(10),ENST00000350339(10),NM_004108(10),NM_015837(10)	Hs.54517	chr9q34.3	137779366	chr9	99.62	137772657	+		ENSG00000160339///OTTHUMG00000020892	ficolin (collagen/fibrinogen domain containing lectin) 2 (hucolin)	Human Genome U133 Plus 2.0 Array	February 2009 (Genome Reference Consortium GRCh37)	GO:0001867|GO:0006956|GO:0007165|GO:0008228|GO:0045087|GO:0045087|GO:0005576|GO:0005576|GO:0005581|GO:0005615|GO:0003823|GO:0005102|GO:0005509|GO:0005515|GO:0030246|GO:0048306	IPR002181 // Fibrinogen, alpha/beta/gamma chain, C-terminal globular domain // 4.4E-74///IPR002181 // Fibrinogen, alpha/beta/gamma chain, C-terminal globular domain // 1.4E-74///IPR008160 // Collagen triple helix repeat // 1.9E-13		601624		NP_004099///NP_056652	NM_004108///NM_015837///NM_015838///NM_015839	NM_004108	GenBank	Exemplar sequence	Homo sapiens	Q15485///Q14CE6	gb:NM_004108.1 /DB_XREF=gi:4758347 /GEN=FCN2 /FEA=FLmRNA /CNT=3 /TID=Hs.54517.3 /TIER=FL /STK=0 /UG=Hs.54517 /LL=2220 /DEF=Homo sapiens ficolin (collagenfibrinogen domain-containing lectin) 2 (hucolin) (FCN2), transcript variant SV0, mRNA. /PROD=ficolin 2 isoform a precursor /FL=gb:NM_004108.1 gb:D49353.1	AK290843 // Homo sapiens cDNA FLJ75924 complete cds, highly similar to Homo sapiens ficolin (collagen/fibrinogen domain containing lectin)2 (hucolin) (FCN2), transcript variant SV0, mRNA. // gb // 10 // ---///AK308476 // Homo sapiens cDNA, FLJ98517. // gb // 10 // ---///BC069572 // Homo sapiens ficolin (collagen/fibrinogen domain containing lectin) 2 (hucolin), mRNA (cDNA clone MGC:97173 IMAGE:72…
233947_s_at	0.00514632	1.15521	3.90895	0.0515466	1.9399	1.88835	3.70212	A	A	A	A	A	A	TBX5-AS1	255480				chr12:114849092-114850631 (+) // 80.36 // q24.21	2013-10-23	This probe set was annotated using the Matching Probes based pipeline to a Entrez Gene identifier using 3 transcripts. // false // Matching Probes // A		ENST00000528549(11),NR_038440(11),U47671(11)	Hs.241404	chr12q24.21	114850631	chr12	80.36	114849092	+		ENSG00000255399///OTTHUMG00000166190	TBX5 antisense RNA 1	Human Genome U133 Plus 2.0 Array	February 2009 (Genome Reference Consortium GRCh37)							NR_038440	U47671	GenBank	Consensus sequence	Homo sapiens	O95612	gb:U47671.1 /DB_XREF=gi:4204713 /FEA=mRNA /CNT=2 /TID=Hs.241404.0 /TIER=ConsEnd /STK=0 /UG=Hs.241404 /DEF=Human mRNA, clone L11, partial cds. /PROD=unknown	ENST00000528549 // cdna:known chromosome:GRCh37:12:114846559:114850636:1 gene:ENSG00000255399 gene_biotype:antisense transcript_biotype:antisense // ensembl // 11 // ---///n342023 // accn=AK091766 class=mRNAlike lncRNA name=Human lncRNA ref=JounralRNA transcriptId=4504 cpcScore=-0.8524370 cnci=-0.2039219 // noncode // 11 // ---///NR_038440 // Homo sapiens TBX5 antisense RNA 1 (TBX5-AS1), non-codi…
242788_at	0.00552976	3.60507	15.9193	-0.0479376	2.18005	2.22799	4.68481	A	A	A	A	A	A	KDM4D	55693	0006351 // transcription, DNA-dependent // inferred from electronic annotation///0006355 // regulation of transcription, DNA-dependent // inferred from electronic annotation///0016568 // chromatin modification // inferred from electronic annotation///0033169 // histone H3-K9 demethylation // inferred from electronic annotation///0055114 // oxidation-reduction process // inferred from electronic a…	0005634 // nucleus // inferred from electronic annotation	0005515 // protein binding // inferred from electronic annotation///0016491 // oxidoreductase activity // inferred from electronic annotation///0016702 // oxidoreductase activity, acting on single donors with incorporation of molecular oxygen, incorporation of two atoms of oxygen // inferred from electronic annotation///0046872 // metal ion binding // inferred from electronic annotation///0051213…	chr11:94730319-94730806 (+) // 98.78 // q21	2013-10-23	This probe set was annotated using the Matching Probes based pipeline to a Entrez Gene identifier using 5 transcripts. // false // Matching Probes // A	uc021qow.1 // ucsc_genes // 6 // Cross Hyb Matching Probes///BC119010 // gb // 8 // Cross Hyb Matching Probes///BC122858 // gb // 8 // Cross Hyb Matching Probes///GENSCAN00000016640 // ensembl // 6 // Cross Hyb Matching Probes///GENSCAN00000051097 // ensembl // 6 // Cross Hyb Matching Probes	ENST00000335080(10),ENST00000536741(10),ENST00000570915(10),ENST00000576429(10),NM_018039(10)	Hs.172687	chr11q21	94730806	chr11	98.78	94730319	+		ENSG00000186280///ENSG00000261946///OTTHUMG00000167838///OTTHUMG00000182230	lysine (K)-specific demethylase 4D	Human Genome U133 Plus 2.0 Array	February 2009 (Genome Reference Consortium GRCh37)	GO:0006351|GO:0006355|GO:0016568|GO:0033169|GO:0055114|GO:0005634|GO:0005515|GO:0016491|GO:0016702|GO:0046872|GO:0051213	IPR003347 // JmjC domain // 1.5E-47///IPR003349 // Transcription factor jumonji, JmjN // 1.8E-17		609766		NP_060509	NM_018039	AI467798	GenBank	Consensus sequence	Homo sapiens	Q6B0I6	gb:AI467798 /DB_XREF=gi:4329888 /DB_XREF=tj83d01.x1 /CLONE=IMAGE:2148097 /FEA=EST /CNT=4 /TID=Hs.172687.0 /TIER=ConsEnd /STK=3 /UG=Hs.172687 /UG_TITLE=ESTs, Weakly similar to F16601 1, partial CDS (H.sapiens)	ENST00000335080 // cdna:known chromosome:GRCh37:11:94706845:94732682:1 gene:ENSG00000186280 gene_biotype:protein_coding transcript_biotype:protein_coding // ensembl // 10 // ---///ENST00000536741 // cdna:known chromosome:GRCh37:11:94706987:94732678:1 gene:ENSG00000186280 gene_biotype:protein_coding transcript_biotype:protein_coding // ensembl // 10 // ---///ENST00000570915 // cdna:known chromosom…
214804_at	0.00585359	17.9261	57.5031	0.0286863	1.81363	1.78494	3.44605	M	P	A	P	P	P	CENPI	2491	0000087 // M phase of mitotic cell cycle // traceable author statement///0000236 // mitotic prometaphase // traceable author statement///0000278 // mitotic cell cycle // traceable author statement///0006334 // nucleosome assembly // traceable author statement///0007548 // sex differentiation // traceable author statement///0034080 // CENP-A containing nucleosome assembly at centromere // traceabl…	0000775 // chromosome, centromeric region // inferred from electronic annotation///0000776 // kinetochore // inferred from direct assay///0005634 // nucleus // inferred from electronic annotation///0005654 // nucleoplasm // traceable author statement///0005694 // chromosome // inferred from electronic annotation///0005829 // cytosol // traceable author statement	0005515 // protein binding // inferred from physical interaction	chrX:100353209-100418661 (+) // 92.72 // q22.1	2013-10-23	This probe set was annotated using the Matching Probes based pipeline to a Entrez Gene identifier using 1 transcripts. // false // Matching Probes // A	AK302986 // gb // 5 // Cross Hyb Matching Probes///ENST00000423383 // ensembl // 5 // Cross Hyb Matching Probes///ENST00000218507 // ensembl // 5 // Cross Hyb Matching Probes	ENST00000372927(11)	Hs.123122	chrXq22.1	100418661	chrX	92.72	100353209	+		ENSG00000102384///OTTHUMG00000022018	centromere protein I	Human Genome U133 Plus 2.0 Array	February 2009 (Genome Reference Consortium GRCh37)	GO:0000087|GO:0000236|GO:0000278|GO:0006334|GO:0007548|GO:0034080|GO:0034508|GO:0042699|GO:0000775|GO:0000776|GO:0005634|GO:0005654|GO:0005694|GO:0005829|GO:0005515	IPR012485 // Centromere protein Cenp-I // 4.4E-270		300065		NP_006724	NM_006733	BF793446	GenBank	Consensus sequence	Homo sapiens	Q92674///Q5JX01///Q5JX02///B4DZL4	gb:BF793446 /DB_XREF=gi:12098500 /DB_XREF=602254922F1 /CLONE=IMAGE:4347388 /FEA=DNA /CNT=17 /TID=Hs.123122.1 /TIER=ConsEnd /STK=0 /UG=Hs.123122 /LL=2491 /UG_GENE=FSHPRH1 /UG_TITLE=FSH primary response (LRPR1, rat) homolog 1	ENST00000372927 // cdna:known chromosome:GRCh37:X:100355426:100418670:1 gene:ENSG00000102384 gene_biotype:protein_coding transcript_biotype:protein_coding // ensembl // 11 // ---///OTTHUMT00000057519 // cdna:all chromosome:VEGA52:X:100355426:100418670:1 Gene:OTTHUMG00000022018 // vega // 11 // ---
1564475_s_at	0.00593071	2.52636	10.9227	0.216123	2.51238	2.29626	4.91181	A	A	A	A	A	A	ZBED3-AS1	728723				chr5:76396059-76444348 (+) // 33.39 // q13.3	2013-10-23	This probe set was annotated using the Matching Probes based pipeline to a Entrez Gene identifier using 2 transcripts. // false // Matching Probes // A	ENST00000513406 // ensembl // 5 // Cross Hyb Matching Probes///OTTHUMT00000369076 // vega // 5 // Cross Hyb Matching Probes	AK055144(11),NR_024398(11)	Hs.134984	chr5q13.3	76444348	chr5	33.39	76396059	+		ENSG00000250802///OTTHUMG00000162473	ZBED3 antisense RNA 1	Human Genome U133 Plus 2.0 Array	February 2009 (Genome Reference Consortium GRCh37)							NR_024398	AK055144	GenBank	Consensus sequence	Homo sapiens		gb:AK055144.1 /DB_XREF=gi:16549809 /TID=Hs2.134984.1 /CNT=1 /FEA=mRNA /TIER=ConsEnd /STK=0 /UG=Hs.134984 /UG_TITLE=Homo sapiens cDNA FLJ30582 fis, clone BRAWH2007308. /DEF=Homo sapiens cDNA FLJ30582 fis, clone BRAWH2007308.	AK055144 // Homo sapiens cDNA FLJ30582 fis, clone BRAWH2007308. // gb // 11 // ---///AK098256 // Homo sapiens cDNA FLJ40937 fis, clone UTERU2007499. // gb // 11 // ---///ENST00000512001 // cdna:known chromosome:GRCh37:5:76382839:76444336:1 gene:ENSG00000250802 gene_biotype:processed_transcript transcript_biotype:processed_transcript // ensembl // 11 // ---///ENST00000513591 // cdna:known chromoso…
203554_x_at	0.00605023	236.728	854.241	0.0927226	2.05001	1.95728	3.8833	P	P	P	P	P	P	PTTG1	9232	0000278 // mitotic cell cycle // traceable author statement///0001558 // regulation of cell growth // inferred from electronic annotation///0006259 // DNA metabolic process // inferred from electronic annotation///0006281 // DNA repair // inferred from electronic annotation///0006355 // regulation of transcription, DNA-dependent // traceable author statement///0006366 // transcription from RNA po…	0005634 // nucleus // inferred from direct assay///0005737 // cytoplasm // inferred from direct assay///0005829 // cytosol // traceable author statement	0003700 // sequence-specific DNA binding transcription factor activity // traceable author statement///0004869 // cysteine-type endopeptidase inhibitor activity // non-traceable author statement///0005515 // protein binding // inferred from physical interaction///0017124 // SH3 domain binding // inferred from electronic annotation///0031072 // heat shock protein binding // inferred from electroni…	chr5:159848864-159855745 (+) // 97.53 // q33.3	2013-10-23	This probe set was annotated using the Matching Probes based pipeline to a Entrez Gene identifier using 16 transcripts. // false // Matching Probes // A	uc011bye.2 // ucsc_genes // 3 // Cross Hyb Matching Probes///uc011leu.2 // ucsc_genes // 1 // Cross Hyb Matching Probes///n405576 // noncode // 1 // Cross Hyb Matching Probes///AF062649 // gb // 7 // Cross Hyb Matching Probes///AF095288 // gb // 3 // Cross Hyb Matching Probes///AF095289 // gb // 2 // Cross Hyb Matching Probes///BC069114 // gb // 3 // Cross Hyb Matching Probes///BC069400 // gb // …	AF075242(11),AF095287(11),AJ223953(11),AK312209(11),BC026003(11),BC101834(11),BC112071(11),BC128193(11),BC128194(11),CR457135(10),CR541685(9),ENST00000352433(11),ENST00000393964(11),ENST00000519287(11),ENST00000520452(11),NM_004219(11)	Hs.252587	chr5q35.1	159855745	chr5	97.53	159848864	+		ENSG00000164611///OTTHUMG00000130328	pituitary tumor-transforming 1	Human Genome U133 Plus 2.0 Array	February 2009 (Genome Reference Consortium GRCh37)	GO:0000278|GO:0001558|GO:0006259|GO:0006281|GO:0006355|GO:0006366|GO:0006974|GO:0007049|GO:0007059|GO:0007067|GO:0007283|GO:0008285|GO:0031145|GO:0045143|GO:0051276|GO:0051301|GO:0005634|GO:0005737|GO:0005829|GO:0003700|GO:0004869|GO:0005515|GO:0017124|GO:0031072|GO:0043022	IPR006940 // Securin sister-chromatid separation inhibitor // 8.7E-49		604147	Cell_cycle_KEGG // GenMAPP	NP_004210	NM_004219	NM_004219	GenBank	Exemplar sequence	Homo sapiens	Q6IAL9///O95997///Q2VPE7///C4TNW4///O95211	gb:NM_004219.2 /DB_XREF=gi:11038651 /GEN=PTTG1 /FEA=FLmRNA /CNT=130 /TID=Hs.252587.0 /TIER=FL+Stack /STK=46 /UG=Hs.252587 /LL=9232 /DEF=Homo sapiens pituitary tumor-transforming 1 (PTTG1), mRNA. /PROD=pituitary tumor-transforming protein 1 /FL=gb:AF062649.1 gb:NM_004219.2 gb:AF095287.1 gb:AF075242.1	AF075242 // Homo sapiens tumor transforming protein 1 (TUTR1) mRNA, complete cds. // gb // 11 // ---///AF095287 // Homo sapiens pituitary tumor transforming gene protein 1 (PTTG1) mRNA, complete cds. // gb // 11 // ---///AJ223953 // Homo sapiens mRNA for hPTTG protein. // gb // 11 // ---///AK312209 // Homo sapiens cDNA, FLJ92498, Homo sapiens pituitary tumor-transforming 1 (PTTG1), mRNA. // gb //…
229095_s_at	0.00611558	18.2231	59.2999	-0.118168	1.77416	1.89233	3.71235	P	A	P	P	P	P	LIMS3///LIMS3-LOC440895///LIMS3L///LOC100288570///LOC100507334///LOC440895	96626///440895///100271835///100288570///100288695///100507334		0005737 // cytoplasm // inferred from electronic annotation	0008270 // zinc ion binding // inferred from electronic annotation///0046872 // metal ion binding // inferred from electronic annotation	chr2:110693918-110726204 (+) // 75.53 // q13///chr2:110991863-111024164 (+) // 71.87 // q13///chr2:111160440-111192743 (-) // 75.5 // q13	2013-10-23	This probe set was annotated using the Matching Probes based pipeline to a Entrez Gene identifier using 19 transcripts. // true // Matching Probes // A	TCONS_l2_00013893-XLOC_l2_007489 // broad-tucp // 6 // Cross Hyb Matching Probes///TCONS_l2_00013891-XLOC_l2_007489 // broad-tucp // 1 // Cross Hyb Matching Probes///GENSCAN00000024298 // ensembl // 1 // Cross Hyb Matching Probes///GENSCAN00000024304 // ensembl // 1 // Cross Hyb Matching Probes///GENSCAN00000024307 // ensembl // 1 // Cross Hyb Matching Probes///ENST00000424113 // ensembl // 4 // …	TCONS_l2_00015905-XLOC_l2_008200(10),TCONS_l2_00013892-XLOC_l2_007489(11),TCONS_l2_00015444-XLOC_l2_007489(11),TCONS_l2_00013889-XLOC_l2_007489(11),TCONS_l2_00013890-XLOC_l2_007489(11),uc021vlz.1(11),uc010fjs.3(11),uc010ywy.2(11),uc010fjz.2(10),n386253(11),n386257(10),n387131(11),n407673(11),n407677(11),AK023300(11),AL133596(10),BC022085(11),NR_037626(11),NR_037627(10),NR_027142(11),NR_027143(11)…	Hs.93701	chr2q13	110726204	chr2	75.53	110693918	+		ENSG00000184115///ENSG00000186148///ENSG00000240428///ENSG00000261760///OTTHUMG00000153222///OTTHUMG00000167783///OTTHUMG00000167880///OTTHUMG00000167881///OTTHUMG00000176121	LIM and senescent cell antigen-like domains 3///LIMS3-LOC440895 readthrough///LIM and senescent cell antigen-like domains 3-like///glycosylphosphatidylinositol anchor attachment protein 1 homolog (yeast) pseudogene///two pore channel 3 pseudogene///two pore channel 3 pseudogene	Human Genome U133 Plus 2.0 Array	February 2009 (Genome Reference Consortium GRCh37)	GO:0005737|GO:0008270|GO:0046872	IPR001781 // Zinc finger, LIM-type // 6.8E-14///IPR001781 // Zinc finger, LIM-type // 1.0E-10				NP_001192217///NP_277049	NM_001205288///NM_033514///NR_027142///NR_027143///NR_027144///NR_027145///NR_027467///NR_037626///NR_037627///NR_038099	AI797263	GenBank	Consensus sequence	Homo sapiens	H3BPU6///P0CW19///B2R5G4///B4DPH6	gb:AI797263 /DB_XREF=gi:5362735 /DB_XREF=we86e06.x1 /CLONE=IMAGE:2348002 /FEA=mRNA /CNT=47 /TID=Hs.93701.0 /TIER=Stack /STK=39 /UG=Hs.93701 /UG_TITLE=Homo sapiens mRNA; cDNA DKFZp434E232 (from clone DKFZp434E232)	AK023300 // Homo sapiens cDNA FLJ13238 fis, clone OVARC1000440, highly similar to Homo sapiens LIM and senescent cell antigen-like domains 3 (LIMS3). // gb // 11 // ---///AL133596 // Homo sapiens mRNA; cDNA DKFZp434E232 (from clone DKFZp434E232). // gb // 10 // ---///BC022085 // Homo sapiens cDNA clone IMAGE:4826152. // gb // 11 // ---///ENST00000303002 // cdna:known chromosome:GRCh37:2:110673559…
204713_s_at	0.00622718	1.41491	4.45919	-0.105478	1.64181	1.74729	3.35728	A	A	A	A	A	A	F5	2153	0002576 // platelet degranulation // traceable author statement///0007155 // cell adhesion // inferred from electronic annotation///0007596 // blood coagulation // traceable author statement///0007599 // hemostasis // inferred from electronic annotation///0008015 // blood circulation // inferred from electronic annotation///0030168 // platelet activation // traceable author statement	0005576 // extracellular region // non-traceable author statement///0005576 // extracellular region // traceable author statement///0005615 // extracellular space // inferred from electronic annotation///0005886 // plasma membrane // traceable author statement///0031091 // platelet alpha granule // inferred from electronic annotation///0031093 // platelet alpha granule lumen // traceable author s…	0005507 // copper ion binding // inferred from electronic annotation///0005515 // protein binding // inferred from physical interaction///0046872 // metal ion binding // inferred from electronic annotation	chr1:169483403-169555807 (-) // 99.67 // q24.2	2013-10-23	This probe set was annotated using the Matching Probes based pipeline to a Entrez Gene identifier using 5 transcripts. // false // Matching Probes // A		ENST00000367796(11),ENST00000367797(11),M14335(11),M16967(11),NM_000130(11)	Hs.30054	chr1q23	169555807	chr1	99.67	169483403	-		ENSG00000198734///OTTHUMG00000034595	coagulation factor V (proaccelerin, labile factor)	Human Genome U133 Plus 2.0 Array	February 2009 (Genome Reference Consortium GRCh37)	GO:0002576|GO:0007155|GO:0007596|GO:0007599|GO:0008015|GO:0030168|GO:0005576|GO:0005576|GO:0005615|GO:0005886|GO:0031091|GO:0031093|GO:0005507|GO:0005515|GO:0046872	IPR000421 // Coagulation factor 5/8 C-terminal type domain // 1.2E-29///IPR000421 // Coagulation factor 5/8 C-terminal type domain // 4.1E-33///IPR000421 // Coagulation factor 5/8 C-terminal type domain // 1.2E-29///IPR000421 // Coagulation factor 5/8 C-terminal type domain // 4.1E-33///IPR011707 // Multicopper oxidase, type 3 // 1.8E-11///IPR011707 // Multicopper oxidase, type 3 // 6.4E-9///IPR0…		188055///227400///600880///601367///612309///614389	Blood_Clotting_Cascade // GenMAPP	NP_000121	NM_000130	AA910306	GenBank	Consensus sequence	Homo sapiens	P12259///Q1L610///Q2HZZ1///Q8TD21///B4DU26///Q15430///Q8WWQ7	gb:AA910306 /DB_XREF=gi:3049596 /DB_XREF=ok83a04.s1 /CLONE=IMAGE:1520526 /FEA=FLmRNA /CNT=87 /TID=Hs.30054.0 /TIER=Stack /STK=10 /UG=Hs.30054 /LL=2153 /UG_GENE=F5 /UG_TITLE=coagulation factor V (proaccelerin, labile factor) /FL=gb:NM_000130.2 gb:M14335.1 gb:M16967.1	ENST00000367796 // cdna:known chromosome:GRCh37:1:169483404:169555826:-1 gene:ENSG00000198734 gene_biotype:protein_coding transcript_biotype:protein_coding // ensembl // 11 // ---///ENST00000367797 // cdna:known chromosome:GRCh37:1:169483404:169555826:-1 gene:ENSG00000198734 gene_biotype:protein_coding transcript_biotype:protein_coding // ensembl // 11 // ---///GENSCAN00000043488 // cdna:genscan …
233545_at	0.00625045	1.87738	7.40305	-0.14417	1.99811	2.14228	4.41459	A	A	A	A	A	A						chr2:234110171-234112381 (+) // 86.79 // q37.1	2013-10-23	This probe set was annotated using the Matching Probes based pipeline to a GenBank identifier using 1 transcripts. // false // Matching Probes // A		AK023492(11)	Hs.331405		234112381	chr2	86.79	234110171	+				Human Genome U133 Plus 2.0 Array	February 2009 (Genome Reference Consortium GRCh37)								AU156181	GenBank	Consensus sequence	Homo sapiens		gb:AU156181 /DB_XREF=gi:11017702 /DB_XREF=AU156181 /CLONE=PLACE1002514 /FEA=mRNA /CNT=3 /TID=Hs.331405.0 /TIER=ConsEnd /STK=1 /UG=Hs.331405 /UG_TITLE=Homo sapiens cDNA FLJ13430 fis, clone PLACE1002514	AK023492 // Homo sapiens cDNA FLJ13430 fis, clone PLACE1002514. // gb // 11 // ---
244427_at	0.00629034	1.19736	6.89457	0.091348	2.68627	2.59493	6.04158	A	A	A	A	A	P	KIF23	9493	0000022 // mitotic spindle elongation // traceable author statement///0000278 // mitotic cell cycle // traceable author statement///0000910 // cytokinesis // inferred from mutant phenotype///0000910 // cytokinesis // traceable author statement///0007018 // microtubule-based movement // traceable author statement///0007596 // blood coagulation // traceable author statement///0019886 // antigen pro…	0005634 // nucleus // inferred from direct assay///0005654 // nucleoplasm // traceable author statement///0005813 // centrosome // inferred from direct assay///0005819 // spindle // inferred from direct assay///0005829 // cytosol // traceable author statement///0005871 // kinesin complex // traceable author statement///0005874 // microtubule // inferred from electronic annotation///0030496 // mid…	0003777 // microtubule motor activity // inferred from electronic annotation///0005515 // protein binding // inferred from physical interaction///0005524 // ATP binding // inferred from electronic annotation///0008017 // microtubule binding // inferred from direct assay	chr15:69737388-69737888 (+) // 94.11 // q23	2013-10-23	This probe set was annotated using the Accession mapped clusters based pipeline to a UniGene identifier using 2 transcripts. // false // Accession mapped clusters // E		AW192521,AA700879	Hs.186814	chr15q23	69737888	chr15	94.11	69737388	+			kinesin family member 23	Human Genome U133 Plus 2.0 Array	February 2009 (Genome Reference Consortium GRCh37)	GO:0000022|GO:0000278|GO:0000910|GO:0000910|GO:0007018|GO:0007596|GO:0019886|GO:0032467|GO:0051256|GO:0005634|GO:0005654|GO:0005813|GO:0005819|GO:0005829|GO:0005871|GO:0005874|GO:0030496|GO:0045171|GO:0072686|GO:0097149|GO:0003777|GO:0005515|GO:0005524|GO:0008017			605064		NP_004847///NP_612565	NM_004856///NM_138555	AW192521	GenBank	Consensus sequence	Homo sapiens	Q02241///B4E1K0	gb:AW192521 /DB_XREF=gi:6471220 /DB_XREF=xl46a02.x1 /CLONE=IMAGE:2677706 /FEA=EST /CNT=3 /TID=Hs.186814.0 /TIER=ConsEnd /STK=3 /UG=Hs.186814 /UG_TITLE=ESTs	AA700879 // /DB_XREF=zj36d06.s1 /CLONE=IMAGE:452363 // gb // --- // ---///AW192521 // /DB_XREF=xl46a02.x1 /CLONE=IMAGE:2677706 // gb // --- // ---
202503_s_at	0.00634399	406.886	1556.23	0.154337	2.21784	2.0635	4.17999	P	P	P	P	P	P	KIAA0101	9768	0006260 // DNA replication // inferred from direct assay///0006281 // DNA repair // inferred from electronic annotation///0006974 // response to DNA damage stimulus // inferred from direct assay///0007155 // cell adhesion // inferred from electronic annotation///0009411 // response to UV // inferred from direct assay///0019985 // translesion synthesis // inferred from mutant phenotype///0051297 /…	0005634 // nucleus // inferred from direct assay///0005737 // cytoplasm // inferred from electronic annotation///0048471 // perinuclear region of cytoplasm // inferred from direct assay	0003682 // chromatin binding // inferred from direct assay///0005515 // protein binding // inferred from physical interaction	chr15:64657789-64673631 (-) // 100.0 // q22.31	2013-10-23	This probe set was annotated using the Matching Probes based pipeline to a Entrez Gene identifier using 6 transcripts. // false // Matching Probes // A	uc010uip.1 // ucsc_genes // 2 // Cross Hyb Matching Probes///uc002anl.3 // ucsc_genes // 8 // Cross Hyb Matching Probes///AF529370 // gb // 3 // Cross Hyb Matching Probes///AK290748 // gb // 6 // Cross Hyb Matching Probes///AK301858 // gb // 2 // Cross Hyb Matching Probes///AY598324 // gb // 3 // Cross Hyb Matching Probes///NM_001029989 // refseq // 8 // Cross Hyb Matching Probes///GENSCAN0000004…	BC005832(11),BC007101(11),BC016782(11),ENST00000300035(11),ENST00000559519(11),NM_014736(11)	Hs.81892	chr15q22.31	64673631	chr15	100	64657789	-		ENSG00000166803///OTTHUMG00000133017	KIAA0101	Human Genome U133 Plus 2.0 Array	February 2009 (Genome Reference Consortium GRCh37)	GO:0006260|GO:0006281|GO:0006974|GO:0007155|GO:0009411|GO:0019985|GO:0051297|GO:0051726|GO:0005634|GO:0005737|GO:0048471|GO:0003682|GO:0005515			610696		NP_001025160///NP_055551	NM_001029989///NM_014736	NM_014736	GenBank	Exemplar sequence	Homo sapiens	Q15004///H0YKX3///G9G6D7///Q6UWT8	gb:NM_014736.1 /DB_XREF=gi:7661905 /GEN=KIAA0101 /FEA=FLmRNA /CNT=317 /TID=Hs.81892.0 /TIER=FL+Stack /STK=39 /UG=Hs.81892 /LL=9768 /DEF=Homo sapiens KIAA0101 gene product (KIAA0101), mRNA. /PROD=KIAA0101 gene product /FL=gb:D14657.1 gb:NM_014736.1	BC005832 // Homo sapiens KIAA0101, mRNA (cDNA clone MGC:2250 IMAGE:2988995), complete cds. // gb // 11 // ---///BC007101 // Homo sapiens KIAA0101, mRNA (cDNA clone MGC:14744 IMAGE:4281110), complete cds. // gb // 11 // ---///BC016782 // Homo sapiens KIAA0101, mRNA (cDNA clone MGC:23764 IMAGE:4109322), complete cds. // gb // 11 // ---///ENST00000300035 // cdna:known chromosome:GRCh37:15:64657193:6…
1566897_at	0.00654383	1.37953	9.90305	0.059477	3.11027	3.05079	8.28666	A	A	A	A	A	A						chr12:121241106-121242236 (-) // 77.51 // q24.31	2013-10-23	This probe set was annotated using the Accession mapped clusters based pipeline to a UniGene identifier using 1 transcripts. // false // Accession mapped clusters // E		AL834399	Hs.376786		121242236	chr12	77.51	121241106	-				Human Genome U133 Plus 2.0 Array	February 2009 (Genome Reference Consortium GRCh37)								AL834399	GenBank	Consensus sequence	Homo sapiens		gb:AL834399.1 /DB_XREF=gi:21740091 /TID=Hs2.376786.1 /CNT=1 /FEA=mRNA /TIER=ConsEnd /STK=0 /UG=Hs.376786 /UG_TITLE=Homo sapiens mRNA; cDNA DKFZp547P1310 (from clone DKFZp547P1310) /DEF=Homo sapiens mRNA; cDNA DKFZp547P1310 (from clone DKFZp547P1310).	AL834399 // /DEF=Homo sapiens mRNA; cDNA DKFZp547P1310 (from clone DKFZp547P1310). // gb // --- // ---
207841_at	0.0068926	1.85715	7.80723	-0.248096	2.00052	2.24862	4.75227	A	A	A	A	A	A	SPIN2A	54466	0007049 // cell cycle // inferred from electronic annotation///0007276 // gamete generation // inferred from electronic annotation			chrX:57160962-57163430 (-) // 99.15 // p11.21	2013-10-23	This probe set was annotated using the Matching Probes based pipeline to a Entrez Gene identifier using 2 transcripts. // false // Matching Probes // A	GENSCAN00000025615 // ensembl // 1 // Cross Hyb Matching Probes	ENST00000374908(11),Y09858(11)	Hs.82577	chrXp11.1	57163430	chrX	99.15	57160962	-		ENSG00000147059///OTTHUMG00000022705	spindlin family, member 2A	Human Genome U133 Plus 2.0 Array	February 2009 (Genome Reference Consortium GRCh37)	GO:0007049|GO:0007276	IPR003671 // Spindlin/spermiogenesis-specific protein // 1.6E-30///IPR003671 // Spindlin/spermiogenesis-specific protein // 1.1E-29///IPR003671 // Spindlin/spermiogenesis-specific protein // 1.7E-25		300621		NP_061876	NM_019003	NM_019003	GenBank	Exemplar sequence	Homo sapiens	Q99865	gb:NM_019003.1 /DB_XREF=gi:9506850 /GEN=LOC54466 /FEA=FLmRNA /CNT=4 /TID=Hs.82577.0 /TIER=FL /STK=0 /UG=Hs.82577 /LL=54466 /DEF=Homo sapiens spindlin-like (LOC54466), mRNA. /PROD=spindlin-like /FL=gb:NM_019003.1	ENST00000374908 // cdna:known chromosome:GRCh37:X:57160963:57163430:-1 gene:ENSG00000147059 gene_biotype:protein_coding transcript_biotype:protein_coding // ensembl // 11 // ---///OTTHUMT00000058915 // cdna:all chromosome:VEGA52:X:57160963:57163430:-1 Gene:OTTHUMG00000022705 // vega // 11 // ---///Y09858 // Homo sapiens mRNA for hypothetical protein (ORF1). // gb // 11 // ---
212281_s_at	0.00691594	134.091	384.239	0.024388	1.66815	1.64377	3.1248	P	P	P	P	P	P	TMEM97	27346	0001558 // regulation of cell growth // non-traceable author statement///0042632 // cholesterol homeostasis // inferred from direct assay	0005634 // nucleus // inferred from electronic annotation///0005737 // cytoplasm // inferred from direct assay///0005764 // lysosome // inferred from direct assay///0005783 // endoplasmic reticulum // inferred from electronic annotation///0005791 // rough endoplasmic reticulum // inferred from direct assay///0005886 // plasma membrane // inferred from direct assay///0016020 // membrane // inferre…	0005515 // protein binding // inferred from physical interaction	chr17:26646128-26655404 (+) // 84.6 // q11.2	2013-10-23	This probe set was annotated using the Matching Probes based pipeline to a Entrez Gene identifier using 7 transcripts. // false // Matching Probes // A	GENSCAN00000018089 // ensembl // 10 // Negative Strand Matching Probes///GENSCAN00000051442 // ensembl // 10 // Negative Strand Matching Probes	BC045655(11),BC091504(11),ENST00000226230(11),ENST00000336687(11),ENST00000572678(11),ENST00000576254(11),NM_014573(11)	Hs.199695	chr17q11.2	26655404	chr17	84.6	26646128	+		ENSG00000109084///ENSG00000262046///OTTHUMG00000132497///OTTHUMG00000181676	transmembrane protein 97	Human Genome U133 Plus 2.0 Array	February 2009 (Genome Reference Consortium GRCh37)	GO:0001558|GO:0042632|GO:0005634|GO:0005737|GO:0005764|GO:0005783|GO:0005791|GO:0005886|GO:0016020|GO:0016021|GO:0031965|GO:0005515	IPR016964 // Transmembrane protein 6/97 // 4.6E-9///IPR016964 // Transmembrane protein 6/97 // 2.2E-49		612912		NP_055388	NM_014573	BF038366	GenBank	Consensus sequence	Homo sapiens	Q86XC5///Q5BJF2///B4DDT6	gb:BF038366 /DB_XREF=gi:10744142 /DB_XREF=601459338F1 /CLONE=IMAGE:3862808 /FEA=mRNA /CNT=213 /TID=Hs.199695.0 /TIER=Stack /STK=58 /UG=Hs.199695 /LL=27346 /UG_GENE=MAC30 /UG_TITLE=hypothetical protein	BC045655 // Homo sapiens transmembrane protein 97, mRNA (cDNA clone IMAGE:5269880), complete cds. // gb // 11 // ---///BC091504 // Homo sapiens transmembrane protein 97, mRNA (cDNA clone MGC:111105 IMAGE:30379019), complete cds. // gb // 11 // ---///ENST00000226230 // cdna:known chromosome:GRCh37:17:26646121:26655707:1 gene:ENSG00000109084 gene_biotype:protein_coding transcript_biotype:protein_co…
240925_at	0.00706515	2.43905	15.6027	0.263616	3.14683	2.88321	7.3779	A	A	A	A	A	A						chr18:42370951-42371791 (+) // 59.31 // q12.3	2013-10-23	This probe set was annotated using the Design Representative Id based pipeline to a GenBank identifier using 1 transcripts. // false // Design Representative Id // R		H49997	Hs.107561		42371791	chr18	59.31	42370951	+				Human Genome U133 Plus 2.0 Array	February 2009 (Genome Reference Consortium GRCh37)								H49997	GenBank	Consensus sequence	Homo sapiens		gb:H49997 /DB_XREF=gi:989838 /DB_XREF=yo26f04.s1 /CLONE=IMAGE:179071 /FEA=EST /CNT=8 /TID=Hs.107561.0 /TIER=ConsEnd /STK=4 /UG=Hs.107561 /UG_TITLE=ESTs	H49997 // /DB_XREF=yo26f04.s1 /CLONE=IMAGE:179071 // gb // --- // ---
217640_x_at	0.0070979	11.7323	55.2655	0.0549568	2.36492	2.30997	4.95871	P	P	P	P	P	P	SKA1	220134	0000090 // mitotic anaphase // inferred from mutant phenotype///0000278 // mitotic cell cycle // traceable author statement///0007049 // cell cycle // inferred from electronic annotation///0007059 // chromosome segregation // inferred from mutant phenotype///0007067 // mitosis // inferred from mutant phenotype///0031110 // regulation of microtubule polymerization or depolymerization // inferred f…	0000775 // chromosome, centromeric region // inferred from electronic annotation///0000776 // kinetochore // inferred from electronic annotation///0000777 // condensed chromosome kinetochore // inferred from electronic annotation///0000940 // condensed chromosome outer kinetochore // inferred from direct assay///0005694 // chromosome // inferred from electronic annotation///0005737 // cytoplasm /…	0005515 // protein binding // inferred from physical interaction///0008017 // microtubule binding // inferred from direct assay	chr18:47919245-47920162 (+) // 48.42 // q21.1	2013-10-23	This probe set was annotated using the Matching Probes based pipeline to a Entrez Gene identifier using 2 transcripts. // false // Matching Probes // A	uc010xdl.2 // ucsc_genes // 8 // Cross Hyb Matching Probes///BC005972 // gb // 7 // Cross Hyb Matching Probes///BC015706 // gb // 8 // Cross Hyb Matching Probes///ENST00000285116 // ensembl // 8 // Cross Hyb Matching Probes///ENST00000571751 // ensembl // 8 // Cross Hyb Matching Probes///OTTHUMT00000255982 // vega // 8 // Cross Hyb Matching Probes///OTTHUMT00000427724 // vega // 8 // Cross Hyb Ma…	NM_001039535(9),NM_145060(9)	Hs.271252	chr18q21.1	47920162	chr18	48.42	47919245	+			spindle and kinetochore associated complex subunit 1	Human Genome U133 Plus 2.0 Array	February 2009 (Genome Reference Consortium GRCh37)	GO:0000090|GO:0000278|GO:0007049|GO:0007059|GO:0007067|GO:0031110|GO:0051301|GO:0000775|GO:0000776|GO:0000777|GO:0000940|GO:0005694|GO:0005737|GO:0005813|GO:0005819|GO:0005829|GO:0005856|GO:0005874|GO:0005876|GO:0015630|GO:0005515|GO:0008017					NP_001034624///NP_659497	NM_001039535///NM_145060	BF038461	GenBank	Consensus sequence	Homo sapiens	Q96BD8	gb:BF038461 /DB_XREF=gi:10744356 /DB_XREF=601460522F1 /CLONE=IMAGE:3863956 /FEA=EST /CNT=6 /TID=Hs.271252.0 /TIER=ConsEnd /STK=0 /UG=Hs.271252 /UG_TITLE=ESTs, Moderately similar to ALU8_HUMAN ALU SUBFAMILY SX SEQUENCE CONTAMINATION WARNING ENTRY (H.sapiens)	NM_001039535 // Homo sapiens spindle and kinetochore associated complex subunit 1 (SKA1), transcript variant 1, mRNA. // refseq // 9 // ---///NM_145060 // Homo sapiens spindle and kinetochore associated complex subunit 1 (SKA1), transcript variant 2, mRNA. // refseq // 9 // ---///uc002let.3 // --- // ucsc_genes // 9 // ---///uc002leu.3 // --- // ucsc_genes // 9 // ---
244432_at	0.0072594	1.02797	3.46192	0.0602398	1.91166	1.85142	3.60854	A	A	A	A	A	A						chr1:64711326-64711957 (+) // 64.09 // p31.3	2013-10-23	This probe set was annotated using the Accession mapped clusters based pipeline to a UniGene identifier using 8 transcripts. // false // Accession mapped clusters // E		R62877,R34030,R80390,R62826,R33491,AA437227,AI769692,R80496	Hs.24661		64711957	chr1	64.09	64711326	+				Human Genome U133 Plus 2.0 Array	February 2009 (Genome Reference Consortium GRCh37)								R80390	GenBank	Consensus sequence	Homo sapiens		gb:R80390 /DB_XREF=gi:856671 /DB_XREF=yi97b05.s1 /CLONE=IMAGE:147153 /FEA=EST /CNT=8 /TID=Hs.24661.0 /TIER=ConsEnd /STK=3 /UG=Hs.24661 /UG_TITLE=ESTs	AA437227 // zv54c02.s1 Homo sapiens cDNA, 3' end /clone=IMAGE-757442 /clone_end=3' /gb=AA437227 /gi=2142141 /ug=Hs.24661 /len=469 // gb // --- // ---///AA437227 // /DB_XREF=zv54c02.s1 /CLONE=IMAGE:757442 // gb // --- // ---///AI769692 // wj25g04.x1 Homo sapiens cDNA, 3' end /clone=IMAGE-2403894 /clone_end=3' /gb=AI769692 /gi=5236201 /ug=Hs.24661 /len=527 // gb // --- // ---///AI769692 // /DB_XREF…
210924_at	0.00742061	3.70319	13.5516	0.0487711	2.05257	2.0038	4.01055	A	A	A	A	A	A	OLFM1	10439	0007275 // multicellular organismal development // inferred from electronic annotation///0007399 // nervous system development // traceable author statement///0051259 // protein oligomerization // inferred from electronic annotation	0005576 // extracellular region // inferred from electronic annotation///0005615 // extracellular space // inferred from electronic annotation///0030054 // cell junction // inferred from electronic annotation///0032281 // alpha-amino-3-hydroxy-5-methyl-4-isoxazolepropionic acid selective glutamate receptor complex // inferred from electronic annotation///0045202 // synapse // inferred from electr…	0005515 // protein binding // inferred from physical interaction	chr9:137967268-137969235 (+) // 92.03 // q34.3	2013-10-23	This probe set was annotated using the Matching Probes based pipeline to a Entrez Gene identifier using 2 transcripts. // false // Matching Probes // A	GENSCAN00000036336 // ensembl // 3 // Cross Hyb Matching Probes	BC000189(11),ENST00000371799(10)	Hs.307042	chr9q34.3	137969235	chr9	92.03	137967268	+		ENSG00000130558///OTTHUMG00000020897	olfactomedin 1	Human Genome U133 Plus 2.0 Array	February 2009 (Genome Reference Consortium GRCh37)	GO:0007275|GO:0007399|GO:0051259|GO:0005576|GO:0005615|GO:0030054|GO:0032281|GO:0045202|GO:0005515			605366		NP_006325///NP_055094	NM_006334///NM_014279///NM_058199	BC000189	GenBank	Exemplar sequence	Homo sapiens	Q9BWJ9///Q6IMJ6///Q99784///A8K104///A8K1K6///B3KR22///Q8N8R0///Q96BL8	gb:BC000189.1 /DB_XREF=gi:12652868 /FEA=FLmRNA /CNT=4 /TID=Hs.307042.0 /TIER=FL /STK=0 /UG=Hs.307042 /DEF=Homo sapiens, Similar to neuroblastoma (nerve tissue) protein, clone MGC:1342, mRNA, complete cds. /PROD=Similar to neuroblastoma (nerve tissue) protein /FL=gb:BC000189.1	BC000189 // Homo sapiens olfactomedin 1, mRNA (cDNA clone IMAGE:3351052), complete cds. // gb // 11 // ---///ENST00000371799 // cdna:putative chromosome:GRCh37:9:137967268:137969237:1 gene:ENSG00000130558 gene_biotype:protein_coding transcript_biotype:protein_coding // ensembl // 10 // ---///OTTHUMT00000054976 // cdna:all chromosome:VEGA52:9:137967268:137969237:1 Gene:OTTHUMG00000020897 // vega /…
242271_at	0.00745034	2.96247	13.351	-0.132261	2.12099	2.25326	4.76758	A	A	A	A	A	A	SLC26A9	115019	0006811 // ion transport // traceable author statement///0006821 // chloride transport // inferred from electronic annotation///0006885 // regulation of pH // inferred from electronic annotation///0008272 // sulfate transport // inferred from electronic annotation///0015701 // bicarbonate transport // inferred from electronic annotation///0055085 // transmembrane transport // traceable author sta…	0005886 // plasma membrane // traceable author statement///0016020 // membrane // inferred from electronic annotation///0016021 // integral to membrane // inferred from electronic annotation///0016324 // apical plasma membrane // inferred from electronic annotation	0008271 // secondary active sulfate transmembrane transporter activity // inferred from electronic annotation///0015106 // bicarbonate transmembrane transporter activity // inferred from electronic annotation///0015116 // sulfate transmembrane transporter activity // inferred from electronic annotation///0015301 // anion:anion antiporter activity // inferred from electronic annotation	chr1:205882178-205882610 (-) // 94.74 // q32.1	2013-10-23	This probe set was annotated using the Matching Probes based pipeline to a Entrez Gene identifier using 10 transcripts. // false // Matching Probes // A		AF314958(11),AF331525(11),AK127491(9),BC151208(11),ENST00000340781(11),ENST00000367134(11),ENST00000367135(11),ENST00000491127(11),NM_052934(11),NM_134325(11)	Hs.164073	chr1q32.1	205882610	chr1	94.74	205882178	-		ENSG00000174502///OTTHUMG00000036001	solute carrier family 26, member 9	Human Genome U133 Plus 2.0 Array	February 2009 (Genome Reference Consortium GRCh37)	GO:0006811|GO:0006821|GO:0006885|GO:0008272|GO:0015701|GO:0055085|GO:0005886|GO:0016020|GO:0016021|GO:0016324|GO:0008271|GO:0015106|GO:0015116|GO:0015301	IPR002645 // STAS domain // 1.7E-27///IPR002645 // STAS domain // 1.4E-27///IPR011547 // Sulphate transporter // 1.5E-62///IPR011547 // Sulphate transporter // 1.2E-62		608481		NP_443166///NP_599152	NM_001142600///NM_052934///NM_134325	AI932662	GenBank	Consensus sequence	Homo sapiens	Q7LBE3///B3KXK1///B1AVM8///Q8NAY2	gb:AI932662 /DB_XREF=gi:5671399 /DB_XREF=wo04g05.x1 /CLONE=IMAGE:2454392 /FEA=EST /CNT=6 /TID=Hs.164073.0 /TIER=ConsEnd /STK=0 /UG=Hs.164073 /UG_TITLE=ESTs	AF314958 // Homo sapiens anion transporter/exchanger-9 (SLC26A9) mRNA, complete cds. // gb // 11 // ---///AF331525 // Homo sapiens putative anion transporter (SLC26A9) mRNA, complete cds. // gb // 11 // ---///AK127491 // Homo sapiens cDNA FLJ45583 fis, clone BRTHA3012265, highly similar to Homo sapiens solute carrier family 26, member 9 (SLC26A9), transcript variant 2, mRNA. // gb // 9 // ---///B…
219502_at	0.00747112	13.1619	40.821	0.0310729	1.81354	1.78247	3.44015	P	P	A	P	P	P	NEIL3	55247	0006281 // DNA repair // inferred from electronic annotation///0006284 // base-excision repair // inferred from sequence or structural similarity///0006289 // nucleotide-excision repair // inferred from electronic annotation///0006974 // response to DNA damage stimulus // inferred from electronic annotation///0008152 // metabolic process // inferred from electronic annotation	0005622 // intracellular // inferred from electronic annotation///0005634 // nucleus // inferred from direct assay	0000405 // bubble DNA binding // inferred from sequence or structural similarity///0003676 // nucleic acid binding // inferred from electronic annotation///0003677 // DNA binding // inferred from electronic annotation///0003684 // damaged DNA binding // inferred from electronic annotation///0003690 // double-stranded DNA binding // inferred from sequence or structural similarity///0003697 // sing…	chr4:178231027-178284000 (+) // 99.69 // q34.3	2013-10-23	This probe set was annotated using the Matching Probes based pipeline to a Entrez Gene identifier using 2 transcripts. // false // Matching Probes // A	BC025954 // gb // 6 // Cross Hyb Matching Probes	ENST00000264596(11),NM_018248(11)	Hs.134403	chr4q34.3	178284000	chr4	99.69	178231027	+	EC:4.2.99.18	ENSG00000109674///OTTHUMG00000160722	nei endonuclease VIII-like 3 (E. coli)	Human Genome U133 Plus 2.0 Array	February 2009 (Genome Reference Consortium GRCh37)	GO:0006281|GO:0006284|GO:0006289|GO:0006974|GO:0008152|GO:0005622|GO:0005634|GO:0000405|GO:0003676|GO:0003677|GO:0003684|GO:0003690|GO:0003697|GO:0003824|GO:0003906|GO:0008270|GO:0016787|GO:0016798|GO:0016799|GO:0016829|GO:0019104|GO:0019104|GO:0046872	IPR001876 // Zinc finger, RanBP2-type // 2.4E-10///IPR010666 // Zinc finger, GRF-type // 1.5E-20///IPR010666 // Zinc finger, GRF-type // 1.4E-21///IPR015886 // DNA glycosylase/AP lyase, H2TH DNA-binding // 1.1E-17		608934		NP_060718	NM_018248	NM_018248	GenBank	Exemplar sequence	Homo sapiens	Q8TAT5	gb:NM_018248.1 /DB_XREF=gi:8922721 /GEN=FLJ10858 /FEA=FLmRNA /CNT=30 /TID=Hs.134403.0 /TIER=FL /STK=1 /UG=Hs.134403 /LL=55247 /DEF=Homo sapiens hypothetical protein FLJ10858 (FLJ10858), mRNA. /PROD=hypothetical protein FLJ10858 /FL=gb:NM_018248.1	ENST00000264596 // cdna:known chromosome:GRCh37:4:178230990:178284097:1 gene:ENSG00000109674 gene_biotype:protein_coding transcript_biotype:protein_coding // ensembl // 11 // ---///NM_018248 // Homo sapiens nei endonuclease VIII-like 3 (E. coli) (NEIL3), mRNA. // refseq // 11 // ---///OTTHUMT00000361914 // cdna:all chromosome:VEGA52:4:178230990:178284097:1 Gene:OTTHUMG00000160722 // vega // 11 //…
240055_at	0.00748851	18.8653	54.799	-0.0318532	1.63132	1.66317	3.16713	A	A	A	P	P	P						chr12:7996000-7996622 (+) // 98.07 // p13.31///chr12:8124686-8125304 (+) // 96.95 // p13.31	2013-10-23	This probe set was annotated using the Genome Target Overlap based pipeline to a ENSEMBL identifier using 1 transcripts. // false // Genome Target Overlap // B		GENSCAN00000038156	Hs.223880		7996622	chr12	98.07	7996000	+				Human Genome U133 Plus 2.0 Array	February 2009 (Genome Reference Consortium GRCh37)								AW590925	GenBank	Consensus sequence	Homo sapiens		gb:AW590925 /DB_XREF=gi:7278069 /DB_XREF=hg51a09.x1 /CLONE=IMAGE:2949112 /FEA=EST /CNT=7 /TID=Hs.223880.0 /TIER=ConsEnd /STK=4 /UG=Hs.223880 /UG_TITLE=ESTs	GENSCAN00000038156 // cdna:genscan chromosome:GRCh37:12:7996310:8051306:1 transcript_biotype:protein_coding // ensembl // --- // chr12:7996309-8051306(+)
1559210_at	0.0076956	2.9204	14.5689	0.344343	2.82029	2.47594	5.56331	A	A	A	A	A	M						chr19:55919266-55920813 (+) // 73.72 // q13.42	2013-10-23	This probe set was annotated using the Matching Probes based pipeline to a UniGene identifier using 1 transcripts. // false // Matching Probes // A		AK097675(10)	Hs.298315		55920813	chr19	73.72	55919266	+				Human Genome U133 Plus 2.0 Array	February 2009 (Genome Reference Consortium GRCh37)								BC031290	GenBank	Consensus sequence	Homo sapiens		gb:BC031290.1 /DB_XREF=gi:22658351 /TID=Hs2.298315.1 /CNT=6 /FEA=mRNA /TIER=ConsEnd /STK=0 /UG=Hs.298315 /UG_TITLE=Homo sapiens cDNA FLJ40356 fis, clone TESTI2034187. /DEF=Homo sapiens, clone IMAGE:5300962, mRNA.	AK097675 // Homo sapiens cDNA FLJ40356 fis, clone TESTI2034187. // gb // 10 // ---///uc002qky.3 // --- // ucsc_genes // 11 // ---
232189_at	0.00774763	3.41657	11.8173	0.0622567	2.05851	1.99625	3.98962	A	A	A	A	A	A	OTTHUMG00000180009///RP11-108P20.1					chr18:56418725-56421708 (+) // 63.14 // q21.32	2013-10-23	This probe set was annotated using the Matching Probes based pipeline to a UniGene identifier using 4 transcripts. // true // Matching Probes // A		AK026459(11),ENST00000592021(11),OTTHUMT00000449258(11)	Hs.33417		56421708	chr18	63.14	56418725	+		ENSG00000267010///OTTHUMG00000180009	NULL///NULL	Human Genome U133 Plus 2.0 Array	February 2009 (Genome Reference Consortium GRCh37)								AK026459	GenBank	Consensus sequence	Homo sapiens		gb:AK026459.1 /DB_XREF=gi:10439329 /FEA=mRNA /CNT=13 /TID=Hs.33417.0 /TIER=ConsEnd /STK=0 /UG=Hs.33417 /UG_TITLE=Homo sapiens cDNA: FLJ22806 fis, clone KAIA2845 /DEF=Homo sapiens cDNA: FLJ22806 fis, clone KAIA2845.	AK026459 // Homo sapiens cDNA: FLJ22806 fis, clone KAIA2845. // gb // 11 // ---///ENST00000592021 // havana:lincRNA chromosome:GRCh37:18:56419380:56421709:1 gene:ENSG00000267010 gene_biotype:lincRNA transcript_biotype:lincRNA // ensembl // 11 // ---///OTTHUMT00000449258 // cdna:all chromosome:VEGA52:18:56419380:56421709:1 Gene:OTTHUMG00000180009 // vega // 11 // ---
209680_s_at	0.00792712	8.96493	106.659	0.0635107	3.78288	3.71937	13.1717	A	A	A	A	A	A	KIFC1	3833	0000070 // mitotic sister chromatid segregation // non-traceable author statement///0007018 // microtubule-based movement // traceable author statement///0007049 // cell cycle // inferred from electronic annotation///0007067 // mitosis // inferred from electronic annotation///0007596 // blood coagulation // traceable author statement///0051301 // cell division // inferred from electronic annotati…	0005634 // nucleus // inferred from electronic annotation///0005737 // cytoplasm // inferred from electronic annotation///0005768 // endosome // inferred from electronic annotation///0005769 // early endosome // inferred from electronic annotation///0005815 // microtubule organizing center // inferred from electronic annotation///0005819 // spindle // inferred from electronic annotation///0005856…	0000166 // nucleotide binding // inferred from electronic annotation///0003777 // microtubule motor activity // non-traceable author statement///0005524 // ATP binding // non-traceable author statement///0008017 // microtubule binding // inferred from electronic annotation	chr6:33359604-33377644 (+) // 96.13 // p21.32	2013-10-23	This probe set was annotated using the Matching Probes based pipeline to a Entrez Gene identifier using 6 transcripts. // false // Matching Probes // A	uc011jbg.1 // ucsc_genes // 8 // Cross Hyb Matching Probes///AK297378 // gb // 8 // Cross Hyb Matching Probes///AK303239 // gb // 8 // Cross Hyb Matching Probes///GENSCAN00000023154 // ensembl // 7 // Cross Hyb Matching Probes///ENST00000480346 // ensembl // 7 // Cross Hyb Matching Probes///ENST00000492385 // ensembl // 7 // Cross Hyb Matching Probes///ENST00000494554 // ensembl // 7 // Cross Hyb…	BC121041(10),BC121042(10),ENST00000374523(11),ENST00000428849(11),ENST00000448818(11),NM_002263(11)	Hs.20830	chr6p21.3	33377644	chr6	96.13	33359604	+		ENSG00000204197///ENSG00000233450///ENSG00000237649///OTTHUMG00000013689///OTTHUMG00000031209///OTTHUMG00000140157	kinesin family member C1	Human Genome U133 Plus 2.0 Array	February 2009 (Genome Reference Consortium GRCh37)	GO:0000070|GO:0007018|GO:0007049|GO:0007067|GO:0007596|GO:0051301|GO:0005634|GO:0005737|GO:0005768|GO:0005769|GO:0005815|GO:0005819|GO:0005856|GO:0005871|GO:0005874|GO:0005875|GO:0000166|GO:0003777|GO:0005524|GO:0008017	IPR001752 // Kinesin, motor domain // 8.3E-97		603763		NP_002254	NM_002263	BC000712	GenBank	Exemplar sequence	Homo sapiens	Q9BW19///B4DMA8///B4E063	gb:BC000712.1 /DB_XREF=gi:12653842 /FEA=FLmRNA /CNT=79 /TID=Hs.20830.0 /TIER=FL /STK=7 /UG=Hs.20830 /LL=3833 /UG_GENE=KNSL2 /DEF=Homo sapiens, Similar to kinesin family member C1, clone MGC:1202, mRNA, complete cds. /PROD=Similar to kinesin family member C1 /FL=gb:BC000712.1	BC121041 // Homo sapiens kinesin family member C1, mRNA (cDNA clone MGC:149736 IMAGE:40117894), complete cds. // gb // 10 // ---///BC121042 // Homo sapiens kinesin family member C1, mRNA (cDNA clone MGC:149737 IMAGE:40117899), complete cds. // gb // 10 // ---///ENST00000374523 // cdna:known chromosome:GRCh37:HSCHR6_MHC_QBL:33288143:33306509:1 gene:ENSG00000204197 gene_biotype:protein_coding trans…
214357_at	0.00798772	3.5042	12.1633	0.114303	2.06879	1.95449	3.87579	A	A	A	A	A	A	C1orf105	92346				chr1:172389827-172437969 (+) // 99.19 // q24.3	2013-10-23	This probe set was annotated using the Matching Probes based pipeline to a Entrez Gene identifier using 5 transcripts. // false // Matching Probes // A	ENST00000488100 // ensembl // 1 // Cross Hyb Matching Probes///OTTHUMT00000098125 // vega // 1 // Cross Hyb Matching Probes	BC038410(11),ENST00000367725(11),ENST00000367726(11),ENST00000367727(11),NM_139240(11)	Hs.56175	chr1q24.3	172437969	chr1	99.19	172389827	+		ENSG00000180999///OTTHUMG00000034750	chromosome 1 open reading frame 105	Human Genome U133 Plus 2.0 Array	February 2009 (Genome Reference Consortium GRCh37)						NP_640333	NM_139240	AL035295	GenBank	Consensus sequence	Homo sapiens	O95561///Q5R3C7	gb:AL035295.1 /DB_XREF=gi:4200217 /FEA=mRNA /CNT=17 /TID=Hs.56175.0 /TIER=Stack /STK=15 /UG=Hs.56175 /DEF=H.sapiens gene from PAC 106H8, similar to Dynamin. /PROD=hypothetical protein	BC038410 // Homo sapiens chromosome 1 open reading frame 105, mRNA (cDNA clone MGC:35143 IMAGE:5169137), complete cds. // gb // 11 // ---///ENST00000367725 // cdna:putative chromosome:GRCh37:1:172422033:172437971:1 gene:ENSG00000180999 gene_biotype:protein_coding transcript_biotype:protein_coding // ensembl // 11 // ---///ENST00000367726 // cdna:known chromosome:GRCh37:1:172420181:172437967:1 gen…
234207_at	0.0079995	1.84034	6.78346	0.252098	2.3077	2.0556	4.15717	A	A	A	A	A	A						chr1:95199600-95201885 (-) // 55.84 // p21.3	2013-10-23	This probe set was annotated using the Matching Probes based pipeline to a UniGene identifier using 1 transcripts. // false // Matching Probes // A		AK025017(11)	Hs.306746		95201885	chr1	55.84	95199600	-				Human Genome U133 Plus 2.0 Array	February 2009 (Genome Reference Consortium GRCh37)								AK025017	GenBank	Consensus sequence	Homo sapiens		gb:AK025017.1 /DB_XREF=gi:10437451 /FEA=mRNA /CNT=1 /TID=Hs.306746.0 /TIER=ConsEnd /STK=0 /UG=Hs.306746 /UG_TITLE=Homo sapiens cDNA: FLJ21364 fis, clone COL02989 /DEF=Homo sapiens cDNA: FLJ21364 fis, clone COL02989.	AK025017 // Homo sapiens cDNA: FLJ21364 fis, clone COL02989. // gb // 11 // ---
205967_at	0.00818069	473.928	1454.43	-0.0751157	1.65908	1.7342	3.32695	P	P	P	P	P	P	HIST1H4A///HIST1H4B///HIST1H4C///HIST1H4D///HIST1H4E///HIST1H4F///HIST1H4H///HIST1H4I///HIST1H4J///HIST1H4K///HIST1H4L///HIST2H4A///HIST2H4B///HIST4H4	8294///8359///8360///8361///8362///8363///8364///8365///8366///8367///8368///8370///121504///554313	0000723 // telomere maintenance // traceable author statement///0006325 // chromatin organization // non-traceable author statement///0006334 // nucleosome assembly // traceable author statement///0006352 // DNA-dependent transcription, initiation // inferred from electronic annotation///0034080 // CENP-A containing nucleosome assembly at centromere // traceable author statement///0045653 // nega…	0000786 // nucleosome // traceable author statement///0005576 // extracellular region // traceable author statement///0005634 // nucleus // inferred from direct assay///0005654 // nucleoplasm // traceable author statement///0005694 // chromosome // inferred from electronic annotation///0005730 // nucleolus // inferred from direct assay///0015629 // actin cytoskeleton // inferred from direct assay	0003677 // DNA binding // traceable author statement///0005515 // protein binding // inferred from physical interaction///0046982 // protein heterodimerization activity // inferred from electronic annotation	chr6:26103944-26104688 (+) // 99.46 // p22.2	2013-10-23	This probe set was annotated using the Genome Target Overlap based pipeline to a Entrez Gene identifier using 17 transcripts. // true // Genome Target Overlap // B	BC054014 // gb // 6 // Cross Hyb Matching Probes	GENSCAN00000011337,uc003ngi.3,OTTHUMT00000040092,BC130560,BC130558,NM_003542,ENST00000377803,n145432	Hs.46423	chr12p12.3///chr1q21///chr1q21.2///chr6p21.33///chr6p22.1	26104688	chr6	99.46	26103944	+		ENSG00000197061///OTTHUMG00000014429	histone cluster 1, H4a///histone cluster 1, H4b///histone cluster 1, H4c///histone cluster 1, H4d///histone cluster 1, H4e///histone cluster 1, H4f///histone cluster 1, H4h///histone cluster 1, H4i///histone cluster 1, H4j///histone cluster 1, H4k///histone cluster 1, H4l///histone cluster 2, H4a///histone cluster 2, H4b///histone cluster 4, H4	Human Genome U133 Plus 2.0 Array	February 2009 (Genome Reference Consortium GRCh37)	GO:0000723|GO:0006325|GO:0006334|GO:0006352|GO:0034080|GO:0045653|GO:0048015|GO:0000786|GO:0005576|GO:0005634|GO:0005654|GO:0005694|GO:0005730|GO:0015629|GO:0003677|GO:0005515|GO:0046982	IPR004823 // TATA box binding protein associated factor (TAF) // 8.4E-9///IPR007125 // Histone core // 2.4E-18		142750///602822///602823///602824///602825///602826///602827///602828///602829///602830///602831///602833///615069		NP_001029249///NP_003486///NP_003529///NP_003530///NP_003531///NP_003532///NP_003533///NP_003534///NP_003535///NP_003536///NP_003537///NP_003539///NP_068803///NP_778224	NM_001034077///NM_003495///NM_003538///NM_003539///NM_003540///NM_003541///NM_003542///NM_003543///NM_003544///NM_003545///NM_003546///NM_003548///NM_021968///NM_175054	NM_003542	GenBank	Exemplar sequence	Homo sapiens	P62805///B2R4R0///Q6B823///Q0VAS5	gb:NM_003542.2 /DB_XREF=gi:5579465 /GEN=H4FG /FEA=FLmRNA /CNT=396 /TID=Hs.46423.0 /TIER=FL /STK=0 /UG=Hs.46423 /LL=8364 /DEF=Homo sapiens H4 histone family, member G (H4FG), mRNA. /PROD=H4 histone family, member G /FL=gb:NM_003542.2	BC130558 // Homo sapiens histone cluster 1, H4c, mRNA (cDNA clone MGC:163430 IMAGE:40146589), complete cds. // gb // --- // chr6:26104103-26104518(+)///BC130560 // Homo sapiens histone cluster 1, H4c, mRNA (cDNA clone MGC:163432 IMAGE:40146591), complete cds. // gb // --- // chr6:26104103-26104518(+)///ENST00000377803 // cdna:known chromosome:GRCh37:6:26104104:26104518:1 gene:ENSG00000197061 gene…
241317_at	0.00837575	1.26989	3.49616	-0.016391	1.57817	1.59456	3.02002	A	A	A	A	A	A	OTTHUMG00000166044///RP11-701I24.3					chr11:20691970-20692830 (-) // 97.7 // p15.1	2013-10-23	This probe set was annotated using the Matching Probes based pipeline to a UniGene identifier using 1 transcripts. // false // Matching Probes // A	GENSCAN00000002150 // ensembl // 7 // Cross Hyb Matching Probes	ENST00000528795(11)	Hs.128607		20692830	chr11	97.7	20691970	-		ENSG00000254906///OTTHUMG00000166044	NULL///NULL	Human Genome U133 Plus 2.0 Array	February 2009 (Genome Reference Consortium GRCh37)								AA993962	GenBank	Consensus sequence	Homo sapiens		gb:AA993962 /DB_XREF=gi:3180507 /DB_XREF=ou34b04.s1 /CLONE=IMAGE:1628143 /FEA=EST /CNT=4 /TID=Hs.128607.0 /TIER=ConsEnd /STK=4 /UG=Hs.128607 /UG_TITLE=ESTs	ENST00000528795 // cdna:known chromosome:GRCh37:11:20691971:20692843:-1 gene:ENSG00000254906 gene_biotype:processed_transcript transcript_biotype:processed_transcript // ensembl // 11 // ---///n380288 // accn=NULL class=lncRNA name= ref=EnsemblNoncode transcriptId=ENST00000528795 cpcScore=-0.9600380 cnci=-0.2216735 // noncode // 11 // ---///OTTHUMT00000387598 // cdna:all chromosome:VEGA52:11:2069…
220376_at	0.00843275	1	7.88708	0.0214926	3.05641	3.03491	8.19596	A	A	A	A	A	A	LRRC19	64922		0016020 // membrane // inferred from electronic annotation///0016021 // integral to membrane // inferred from electronic annotation		chr9:26993587-27005670 (-) // 75.54 // p21.2	2013-10-23	This probe set was annotated using the Matching Probes based pipeline to a Entrez Gene identifier using 2 transcripts. // false // Matching Probes // A		ENST00000380055(9),NM_022901(9)	Hs.128071	chr9p21.2	27005670	chr9	75.54	26993587	-		ENSG00000184434///OTTHUMG00000019710	leucine rich repeat containing 19	Human Genome U133 Plus 2.0 Array	February 2009 (Genome Reference Consortium GRCh37)	GO:0016020|GO:0016021					NP_075052	NM_022901	NM_022901	GenBank	Exemplar sequence	Homo sapiens	Q9H756///Q53GE4	gb:NM_022901.1 /DB_XREF=gi:12597640 /GEN=FLJ21302 /FEA=FLmRNA /CNT=16 /TID=Hs.128071.0 /TIER=FL /STK=0 /UG=Hs.128071 /LL=64922 /DEF=Homo sapiens hypothetical protein FLJ21302 (FLJ21302), mRNA. /PROD=hypothetical protein FLJ21302 /FL=gb:NM_022901.1	ENST00000380055 // cdna:known chromosome:GRCh37:9:26993134:27005691:-1 gene:ENSG00000184434 gene_biotype:protein_coding transcript_biotype:protein_coding // ensembl // 9 // ---///NM_022901 // Homo sapiens leucine rich repeat containing 19 (LRRC19), mRNA. // refseq // 9 // ---///OTTHUMT00000051961 // cdna:all chromosome:VEGA52:9:26993134:27005691:-1 Gene:OTTHUMG00000019710 // vega // 9 // ---///uc…
243171_at	0.00852594	3.4714	14.7437	0.0066479	2.16273	2.15608	4.45702	A	A	A	A	A	A	OTTHUMG00000157651///RP11-775D22.2					chr7:129782096-129782457 (+) // 92.33 // q32.2	2013-10-23	This probe set was annotated using the Matching Probes based pipeline to a NONCODE,ENSEMBL,Rinn lincRNA,Havana transcript identifier using 1 transcripts. // false // Matching Probes // A	TCONS_00013078-XLOC_006245 // broad-lincrna // 4 // Cross Hyb Matching Probes///n369616 // noncode // 4 // Cross Hyb Matching Probes///GENSCAN00000025992 // ensembl // 1 // Cross Hyb Matching Probes///ENST00000469264 // ensembl // 6 // Cross Hyb Matching Probes///OTTHUMT00000349337 // vega // 6 // Cross Hyb Matching Probes	TCONS_00013079-XLOC_006245(11),n369617(11),ENST00000470348(11),OTTHUMT00000349336(11)	Hs.105944		129782457	chr7	92.33	129782096	+		ENSG00000229196///OTTHUMG00000157651	NULL///NULL	Human Genome U133 Plus 2.0 Array	February 2009 (Genome Reference Consortium GRCh37)								AA570178	GenBank	Consensus sequence	Homo sapiens		gb:AA570178 /DB_XREF=gi:2344158 /DB_XREF=nf38b07.s1 /CLONE=IMAGE:916021 /FEA=EST /CNT=5 /TID=Hs.105944.0 /TIER=ConsEnd /STK=0 /UG=Hs.105944 /UG_TITLE=ESTs	ENST00000470348 // cdna:known chromosome:GRCh37:7:129781578:129782455:1 gene:ENSG00000229196 gene_biotype:antisense transcript_biotype:antisense // ensembl // 11 // ---///n369617 // accn=NULL class=lncRNA name=Human lincRNA ref=BodyMapLinc transcriptId=TCONS_00013079 cpcScore=-1.0443100 cnci=-0.1658027 // noncode // 11 // ---///OTTHUMT00000349336 // cdna:all chromosome:VEGA52:7:129781578:12978245…
1558874_a_at	0.00862706	2.58113	9.40447	-0.00766786	1.98622	1.99388	3.98308	A	A	A	A	A	A						chr1:169081401-169082011 (+) // 97.28 // q24.2	2013-10-23	This probe set was annotated using the Accession mapped clusters based pipeline to a UniGene identifier using 7 transcripts. // false // Accession mapped clusters // E		AF075062,F04335,H11431,N70392,R89014,R89564,W04821	Hs.27990		169082011	chr1	97.28	169081401	+				Human Genome U133 Plus 2.0 Array	February 2009 (Genome Reference Consortium GRCh37)								AF075062	GenBank	Consensus sequence	Homo sapiens		gb:AF075062.1 /DB_XREF=gi:3377603 /TID=Hs2.27990.1 /CNT=7 /FEA=mRNA /TIER=ConsEnd /STK=0 /UG=Hs.27990 /UG_TITLE=Homo sapiens full length insert cDNA YP97H11 /DEF=Homo sapiens full length insert cDNA YP97H11.	AF075062 // /DEF=Homo sapiens full length insert cDNA YP97H11. // gb // --- // ---///F04335 // HSC2QB032 Homo sapiens cDNA, 3' end /clone=c-2qb03 /clone_end=3' /gb=F04335 /gi=670989 /ug=Hs.27990 /len=287 // gb // --- // ---///F04335 // /DB_XREF=HSC2QB032 /CLONE=c-2qb03 // gb // --- // ---///H11431 // ym10b07.s1 Homo sapiens cDNA, 3' end /clone=IMAGE-47551 /clone_end=3' /gb=H11431 /gi=876251 /ug=H…
230478_at	0.00867689	8.25228	33.528	0.217489	2.40226	2.18478	4.54656	M	P	P	P	P	P	OIT3	170392		0005634 // nucleus // inferred from electronic annotation///0005635 // nuclear envelope // inferred from electronic annotation	0005509 // calcium ion binding // inferred from electronic annotation///0005515 // protein binding // inferred from electronic annotation	chr10:74690301-74692793 (+) // 99.11 // q22.1	2013-10-23	This probe set was annotated using the Matching Probes based pipeline to a Entrez Gene identifier using 5 transcripts. // false // Matching Probes // A	BC126440 // gb // 4 // Cross Hyb Matching Probes	AF075085(11),AY013707(11),AY358339(11),ENST00000334011(11),NM_152635(9)	Hs.8366	chr10q22.1	74692793	chr10	99.11	74690301	+		ENSG00000138315///OTTHUMG00000018444	oncoprotein induced transcript 3	Human Genome U133 Plus 2.0 Array	February 2009 (Genome Reference Consortium GRCh37)	GO:0005634|GO:0005635|GO:0005509|GO:0005515	IPR001507 // Zona pellucida domain // 2.6E-46		609330		NP_689848	NM_152635	R85632	GenBank	Consensus sequence	Homo sapiens	Q8WWZ8	gb:R85632 /DB_XREF=gi:944038 /DB_XREF=yq28h08.s1 /CLONE=IMAGE:275198 /FEA=EST /CNT=19 /TID=Hs.8366.0 /TIER=Stack /STK=12 /UG=Hs.8366 /UG_TITLE=ESTs, Highly similar to EF-9 (M.musculus)	AF075085 // Homo sapiens full length insert cDNA YQ83G05. // gb // 11 // ---///AY013707 // Homo sapiens LZP (LZP) mRNA, complete cds. // gb // 11 // ---///AY358339 // Homo sapiens clone DNA68883 PPFL826 (UNQ826) mRNA, complete cds. // gb // 11 // ---///ENST00000334011 // cdna:known chromosome:GRCh37:10:74653339:74692791:1 gene:ENSG00000138315 gene_biotype:protein_coding transcript_biotype:protein…
203362_s_at	0.00868487	202.301	862.968	0.0463742	2.20208	2.15571	4.45588	P	P	P	P	P	P	MAD2L1	4085	0000070 // mitotic sister chromatid segregation // inferred from electronic annotation///0000075 // cell cycle checkpoint // traceable author statement///0000087 // M phase of mitotic cell cycle // traceable author statement///0000236 // mitotic prometaphase // traceable author statement///0000278 // mitotic cell cycle // traceable author statement///0007049 // cell cycle // inferred from electro…	0000775 // chromosome, centromeric region // inferred from electronic annotation///0000776 // kinetochore // inferred from direct assay///0000777 // condensed chromosome kinetochore // inferred from electronic annotation///0000922 // spindle pole // inferred from electronic annotation///0005634 // nucleus // inferred from direct assay///0005643 // nuclear pore // inferred from direct assay///0005…	0005515 // protein binding // inferred from physical interaction///0042802 // identical protein binding // inferred from physical interaction///0042803 // protein homodimerization activity // inferred from physical interaction	chr4:120980591-120987963 (-) // 98.63 // q27	2013-10-23	This probe set was annotated using the Matching Probes based pipeline to a Entrez Gene identifier using 7 transcripts. // false // Matching Probes // A	ENST00000512484 // ensembl // 3 // Cross Hyb Matching Probes///ENST00000504707 // ensembl // 3 // Cross Hyb Matching Probes///OTTHUMT00000364560 // vega // 3 // Cross Hyb Matching Probes///OTTHUMT00000364558 // vega // 3 // Cross Hyb Matching Probes	AK298228(11),BC000356(11),BC005945(11),BC070283(11),ENST00000296509(11),ENST00000333047(11),NM_002358(11)	Hs.79078	chr4q27	120987963	chr4	98.63	120980591	-		ENSG00000164109///OTTHUMG00000132967	MAD2 mitotic arrest deficient-like 1 (yeast)	Human Genome U133 Plus 2.0 Array	February 2009 (Genome Reference Consortium GRCh37)	GO:0000070|GO:0000075|GO:0000087|GO:0000236|GO:0000278|GO:0007049|GO:0007067|GO:0007093|GO:0007094|GO:0031145|GO:0042177|GO:0043066|GO:0051301|GO:0051436|GO:0051439|GO:0060564|GO:0090267|GO:0000775|GO:0000776|GO:0000777|GO:0000922|GO:0005634|GO:0005643|GO:0005694|GO:0005737|GO:0005829|GO:0005829|GO:0005856|GO:0048471|GO:0072686|GO:0005515|GO:0042802|GO:0042803	IPR003511 // DNA-binding HORMA // 5.9E-49///IPR003511 // DNA-binding HORMA // 1.2E-18		601467	Cell_cycle_KEGG // GenMAPP	NP_002349	NM_002358	NM_002358	GenBank	Exemplar sequence	Homo sapiens	Q8IZX3///Q13257	gb:NM_002358.2 /DB_XREF=gi:6466452 /GEN=MAD2L1 /FEA=FLmRNA /CNT=140 /TID=Hs.79078.0 /TIER=FL+Stack /STK=29 /UG=Hs.79078 /LL=4085 /DEF=Homo sapiens MAD2 (mitotic arrest deficient, yeast, homolog)-like 1 (MAD2L1), mRNA. /PROD=MAD2-like 1 /FL=gb:U31278.1 gb:NM_002358.2 gb:U65410.1 gb:BC000356.1	AK298228 // Homo sapiens cDNA FLJ50822 complete cds, moderately similar to Mitotic spindle assembly checkpoint protein MAD2A. // gb // 11 // ---///BC000356 // Homo sapiens MAD2 mitotic arrest deficient-like 1 (yeast), mRNA (cDNA clone MGC:8662 IMAGE:2964388), complete cds. // gb // 11 // ---///BC005945 // Homo sapiens MAD2 mitotic arrest deficient-like 1 (yeast), mRNA (cDNA clone MGC:14577 IMAGE:…
213599_at	0.00880951	27.9735	112.517	0.224161	2.31472	2.09056	4.25914	P	P	P	P	P	P	OIP5	11339	0006334 // nucleosome assembly // traceable author statement///0007049 // cell cycle // inferred from electronic annotation///0007067 // mitosis // inferred from electronic annotation///0007154 // cell communication // non-traceable author statement///0034080 // CENP-A containing nucleosome assembly at centromere // traceable author statement///0051301 // cell division // inferred from electronic…	0000775 // chromosome, centromeric region // inferred from electronic annotation///0000785 // chromatin // inferred from direct assay///0005634 // nucleus // inferred from direct assay///0005654 // nucleoplasm // traceable author statement///0005694 // chromosome // inferred from electronic annotation///0010369 // chromocenter // inferred from electronic annotation///0015030 // Cajal body // infe…	0005515 // protein binding // inferred from physical interaction	chr15:41601317-41624801 (-) // 96.49 // q15.1	2013-10-23	This probe set was annotated using the Matching Probes based pipeline to a Entrez Gene identifier using 3 transcripts. // false // Matching Probes // A	ENST00000560640 // ensembl // 2 // Cross Hyb Matching Probes///OTTHUMT00000419325 // vega // 2 // Cross Hyb Matching Probes	BC015050(11),ENST00000220514(11),NM_007280(11)	Hs.116206	chr15q15.1	41624801	chr15	96.49	41601317	-		ENSG00000104147///OTTHUMG00000130251	Opa interacting protein 5	Human Genome U133 Plus 2.0 Array	February 2009 (Genome Reference Consortium GRCh37)	GO:0006334|GO:0007049|GO:0007067|GO:0007154|GO:0034080|GO:0051301|GO:0000775|GO:0000785|GO:0005634|GO:0005654|GO:0005694|GO:0010369|GO:0015030|GO:0005515			606020		NP_009211	NM_007280	BE045993	GenBank	Consensus sequence	Homo sapiens	O43482	gb:BE045993 /DB_XREF=gi:8363046 /DB_XREF=hd91c08.x4 /CLONE=IMAGE:2916878 /FEA=mRNA /CNT=31 /TID=Hs.116206.0 /TIER=Stack /STK=12 /UG=Hs.116206 /LL=11339 /UG_GENE=OIP5 /UG_TITLE=Opa-interacting protein 5	BC015050 // Homo sapiens Opa interacting protein 5, mRNA (cDNA clone MGC:9610 IMAGE:3908972), complete cds. // gb // 11 // ---///ENST00000220514 // cdna:known chromosome:GRCh37:15:41601466:41624819:-1 gene:ENSG00000104147 gene_biotype:protein_coding transcript_biotype:protein_coding // ensembl // 11 // ---///NM_007280 // Homo sapiens Opa interacting protein 5 (OIP5), mRNA. // refseq // 11 // ---/…
239293_at	0.00881826	1.89636	9.97762	-0.136541	2.4479	2.58444	5.99784	A	A	A	A	A	A	NRSN1	140767	0007399 // nervous system development // inferred from sequence or structural similarity	0016020 // membrane // inferred from electronic annotation///0016021 // integral to membrane // inferred from electronic annotation///0016023 // cytoplasmic membrane-bounded vesicle // inferred from sequence or structural similarity///0030133 // transport vesicle // traceable author statement///0030426 // growth cone // inferred from sequence or structural similarity///0043005 // neuron projectio…		chr6:24147067-24147631 (+) // 72.99 // p22.3	2013-10-23	This probe set was annotated using the Matching Probes based pipeline to a Entrez Gene identifier using 5 transcripts. // false // Matching Probes // A		AF418980(11),AK096290(11),BC023514(9),ENST00000378491(11),NM_080723(11)	Hs.106313	chr6p22.3	24147631	chr6	72.99	24147067	+		ENSG00000152954///OTTHUMG00000016406	neurensin 1	Human Genome U133 Plus 2.0 Array	February 2009 (Genome Reference Consortium GRCh37)	GO:0007399|GO:0016020|GO:0016021|GO:0016023|GO:0030133|GO:0030426|GO:0043005|GO:0043025					NP_542454	NM_080723	R38624	GenBank	Consensus sequence	Homo sapiens	Q8IZ57	gb:R38624 /DB_XREF=gi:796080 /DB_XREF=yc88c03.s1 /CLONE=IMAGE:22987 /FEA=EST /CNT=8 /TID=Hs.106313.0 /TIER=ConsEnd /STK=0 /UG=Hs.106313 /UG_TITLE=ESTs	AF418980 // Homo sapiens vesicular membrane protein P24 mRNA, complete cds. // gb // 11 // ---///AK096290 // Homo sapiens cDNA FLJ38971 fis, clone NT2RI2002540, highly similar to Mouse mRNA for P24 protein. // gb // 11 // ---///BC023514 // Homo sapiens neurensin 1, mRNA (cDNA clone MGC:12874 IMAGE:4128341), complete cds. // gb // 9 // ---///ENST00000378491 // cdna:known chromosome:GRCh37:6:241263…
205903_s_at	0.00890438	8.01227	24.7803	0.0507459	1.80945	1.7587	3.38393	A	A	A	A	A	A	KCNN3	3782	0006810 // transport // inferred from electronic annotation///0006811 // ion transport // inferred from electronic annotation///0006813 // potassium ion transport // inferred from electronic annotation///0007268 // synaptic transmission // traceable author statement	0005737 // cytoplasm // inferred from electronic annotation///0005886 // plasma membrane // traceable author statement///0016020 // membrane // inferred from electronic annotation///0016021 // integral to membrane // inferred from electronic annotation	0005216 // ion channel activity // inferred from electronic annotation///0005516 // calmodulin binding // inferred from electronic annotation///0015269 // calcium-activated potassium channel activity // inferred from electronic annotation///0016286 // small conductance calcium-activated potassium channel activity // inferred from electronic annotation	chr1:154680425-154842726 (-) // 92.94 // q21.3	2013-10-23	This probe set was annotated using the Matching Probes based pipeline to a Entrez Gene identifier using 12 transcripts. // false // Matching Probes // A	ENST00000515643 // ensembl // 4 // Cross Hyb Matching Probes///OTTHUMT00000099011 // vega // 4 // Cross Hyb Matching Probes	AF031815(11),AF438203(11),AY049734(11),AY138900(11),AY258142(11),BC042147(11),ENST00000271915(11),ENST00000358505(11),ENST00000361147(11),NM_001204087(11),NM_002249(11),NM_170782(11)	Hs.89230	chr1q21.3	154842726	chr1	92.94	154680425	-		ENSG00000143603///OTTHUMG00000037260	potassium intermediate/small conductance calcium-activated channel, subfamily N, member 3	Human Genome U133 Plus 2.0 Array	February 2009 (Genome Reference Consortium GRCh37)	GO:0006810|GO:0006811|GO:0006813|GO:0007268|GO:0005737|GO:0005886|GO:0016020|GO:0016021|GO:0005216|GO:0005516|GO:0015269|GO:0016286	IPR004178 // Calmodulin-binding domain // 3.2E-40///IPR004178 // Calmodulin-binding domain // 7.2E-40///IPR004178 // Calmodulin-binding domain // 3.1E-40///IPR013099 // Ion transport 2 // 2.6E-17///IPR013099 // Ion transport 2 // 5.8E-17///IPR013099 // Ion transport 2 // 2.5E-17///IPR015449 // Potassium channel, calcium-activated, SK // 2.5E-37///IPR015449 // Potassium channel, calcium-activated,…		602983		NP_001191016///NP_002240///NP_740752	NM_001204087///NM_002249///NM_170782	NM_002249	GenBank	Exemplar sequence	Homo sapiens	Q9UGI6///Q96DJ3///Q86VF9///Q6JXY2	gb:NM_002249.1 /DB_XREF=gi:4504856 /GEN=KCNN3 /FEA=FLmRNA /CNT=34 /TID=Hs.89230.0 /TIER=FL+Stack /STK=9 /UG=Hs.89230 /LL=3782 /DEF=Homo sapiens potassium intermediatesmall conductance calcium-activated channel, subfamily N, member 3 (KCNN3), mRNA. /PROD=potassium intermediatesmall conductancecalcium-activated channel, subfamily N, member 3 /FL=gb:AF031815.1 gb:NM_002249.1	AF031815 // Homo sapiens calcium-activated potassium channel (KCNN3) mRNA, complete cds. // gb // 11 // ---///AF438203 // Homo sapiens small conductance calcium-activated potassium channel mRNA, complete cds; alternatively spliced. // gb // 11 // ---///AY049734 // Homo sapiens small-conductance calcium-activated potassium channel SK3 (KCNN3) mRNA, complete cds. // gb // 11 // ---///AY138900 // Ho…
204798_at	0.00895321	1.77031	11.3527	0.382275	3.25192	2.86964	7.30884	A	A	A	A	A	A	MYB	4602	0000082 // G1/S transition of mitotic cell cycle // inferred from electronic annotation///0000122 // negative regulation of transcription from RNA polymerase II promoter // inferred from mutant phenotype///0001701 // in utero embryonic development // inferred from electronic annotation///0006260 // DNA replication // inferred from electronic annotation///0006338 // chromatin remodeling // inferre…	0005634 // nucleus // inferred from electronic annotation///0016363 // nuclear matrix // non-traceable author statement	0003677 // DNA binding // inferred from electronic annotation///0003682 // chromatin binding // inferred from electronic annotation///0003700 // sequence-specific DNA binding transcription factor activity // inferred from electronic annotation///0005515 // protein binding // inferred from physical interaction	chr6:135502557-135540305 (+) // 96.71 // q23.3	2013-10-23	This probe set was annotated using the Matching Probes based pipeline to a Entrez Gene identifier using 32 transcripts. // false // Matching Probes // A		AJ606317(10),AJ606318(10),AJ606323(9),AJ606324(9),BC064955(10),ENST00000316528(9),ENST00000339290(10),ENST00000341911(10),ENST00000367812(10),ENST00000367814(10),ENST00000438901(10),ENST00000442647(10),ENST00000463282(10),ENST00000525369(10),ENST00000525477(10),ENST00000525514(10),ENST00000526320(10),ENST00000526889(10),ENST00000529586(9),ENST00000531519(10),ENST00000531845(9),ENST00000533808(10)…	Hs.1334	chr6q22-q23	135540305	chr6	96.71	135502557	+		ENSG00000118513///OTTHUMG00000015629	v-myb myeloblastosis viral oncogene homolog (avian)	Human Genome U133 Plus 2.0 Array	February 2009 (Genome Reference Consortium GRCh37)	GO:0000082|GO:0000122|GO:0001701|GO:0006260|GO:0006338|GO:0006351|GO:0006355|GO:0006816|GO:0007596|GO:0010468|GO:0030183|GO:0045624|GO:0045892|GO:0045893|GO:0045893|GO:0045944|GO:0045944|GO:0048538|GO:0048566|GO:0048872|GO:0051571|GO:0051574|GO:0005634|GO:0016363|GO:0003677|GO:0003682|GO:0003700|GO:0005515	IPR001005 // SANT/Myb domain // 5.1E-22///IPR001005 // SANT/Myb domain // 2.4E-21///IPR001005 // SANT/Myb domain // 2.4E-20///IPR001005 // SANT/Myb domain // 6.2E-22///IPR001005 // SANT/Myb domain // 2.9E-21///IPR001005 // SANT/Myb domain // 3.0E-20///IPR001005 // SANT/Myb domain // 1.1E-21///IPR001005 // SANT/Myb domain // 5.1E-21///IPR001005 // SANT/Myb domain // 5.2E-20///IPR001005 // SANT/Myb…		189990		NP_001123644///NP_001123645///NP_001155128///NP_001155129///NP_001155130///NP_001155131///NP_001155132///NP_005366	NM_001130172///NM_001130173///NM_001161656///NM_001161657///NM_001161658///NM_001161659///NM_001161660///NM_005375	NM_005375	GenBank	Exemplar sequence	Homo sapiens	Q708E8///Q708E5///Q70AC3///Q708E1///P10242///F8W8G5///E9PKZ3///E9PMZ0///E9PJ96///E9PPL8///Q708E3///Q708E6///Q9UMI7///H0YCN6///Q708E9///Q708J0///D0QYQ8///D0QYQ9///D0QYR0///Q708E2///Q14025	gb:NM_005375.1 /DB_XREF=gi:4885496 /GEN=MYB /FEA=FLmRNA /CNT=60 /TID=Hs.1334.0 /TIER=FL+Stack /STK=15 /UG=Hs.1334 /LL=4602 /DEF=Homo sapiens v-myb avian myeloblastosis viral oncogene homolog (MYB), mRNA. /PROD=v-myb avian myeloblastosis viral oncogenehomolog /FL=gb:NM_005375.1 gb:AF104863.1 gb:M15024.1	AJ606317 // Homo sapiens mRNA for v-myb myeloblastosis viral oncogene homologue (avian), (c-myb gene), splice variant 8A. // gb // 10 // ---///AJ606318 // Homo sapiens mRNA for v-myb myeloblastosis viral oncogene homologue (avian), (c-myb gene), splice variant 9Ai. // gb // 10 // ---///AJ606323 // Homo sapiens mRNA for v-myb myeloblastosis viral oncogene homologue (avian), (c-myb gene), splice va…
224944_at	0.0090139	221.021	619.456	-0.0695192	1.52358	1.5931	3.01698	P	P	P	P	P	P	TMPO	7112	0006355 // regulation of transcription, DNA-dependent // inferred from electronic annotation	0000785 // chromatin // inferred from direct assay///0005634 // nucleus // inferred from direct assay///0005634 // nucleus // traceable author statement///0005635 // nuclear envelope // traceable author statement///0005637 // nuclear inner membrane // inferred from electronic annotation///0005694 // chromosome // inferred from electronic annotation///0016020 // membrane // inferred from electroni…	0003677 // DNA binding // inferred from electronic annotation///0005515 // protein binding // inferred from physical interaction///0005521 // lamin binding // traceable author statement	chr12:98943062-98944129 (+) // 81.7 // q23.1	2013-10-23	This probe set was annotated using the Matching Probes based pipeline to a Entrez Gene identifier using 3 transcripts. // false // Matching Probes // A		ENST00000556029(11),NM_001032283(11),NM_001032284(11)	Hs.11355	chr12q22	98944129	chr12	81.7	98943062	+		ENSG00000120802///OTTHUMG00000170210	thymopoietin	Human Genome U133 Plus 2.0 Array	February 2009 (Genome Reference Consortium GRCh37)	GO:0006355|GO:0000785|GO:0005634|GO:0005634|GO:0005635|GO:0005637|GO:0005694|GO:0016020|GO:0016021|GO:0003677|GO:0005515|GO:0005521	IPR003887 // LEM domain // 1.2E-25///IPR013146 // LEM-like domain // 1.6E-33		188380///613740		NP_001027454///NP_001027455///NP_003267	NM_001032283///NM_001032284///NM_003276	AL566034	GenBank	Consensus sequence	Homo sapiens	P42167///Q9P1N8///P42166///A2T926///Q59G12	gb:AL566034 /DB_XREF=gi:12917995 /DB_XREF=AL566034 /CLONE=CS0DF016YJ06 (3 prime) /FEA=EST /CNT=120 /TID=Hs.11355.4 /TIER=Stack /STK=8 /UG=Hs.11355 /LL=7112 /UG_GENE=TMPO /UG_TITLE=thymopoietin	ENST00000556029 // cdna:known chromosome:GRCh37:12:98909290:98944157:1 gene:ENSG00000120802 gene_biotype:protein_coding transcript_biotype:protein_coding // ensembl // 11 // ---///NM_001032283 // Homo sapiens thymopoietin (TMPO), transcript variant 2, mRNA. // refseq // 11 // ---///NM_001032284 // Homo sapiens thymopoietin (TMPO), transcript variant 3, mRNA. // refseq // 11 // ---///OTTHUMT000004…
239920_at	0.00909838	1.51274	5.67556	0.167093	2.15762	1.99053	3.97383	A	A	A	A	A	A	UBTF	7343	0001832 // blastocyst growth // inferred from electronic annotation///0006356 // regulation of transcription from RNA polymerase I promoter // traceable author statement///0006360 // transcription from RNA polymerase I promoter // traceable author statement///0006361 // transcription initiation from RNA polymerase I promoter // traceable author statement///0006362 // transcription elongation from…	0005654 // nucleoplasm // traceable author statement///0005730 // nucleolus // inferred from direct assay///0005730 // nucleolus // inferred from sequence or structural similarity///0005737 // cytoplasm // inferred from electronic annotation	0003677 // DNA binding // inferred from electronic annotation///0005515 // protein binding // inferred from physical interaction	chr17:42297598-42298104 (-) // 99.8 // q21.31	2013-10-23	This probe set was annotated using the Accession mapped clusters based pipeline to a UniGene identifier using 1 transcripts. // false // Accession mapped clusters // E		BF436302	Hs.240073	chr17q21.31	42298104	chr17	99.8	42297598	-			upstream binding transcription factor, RNA polymerase I	Human Genome U133 Plus 2.0 Array	February 2009 (Genome Reference Consortium GRCh37)	GO:0001832|GO:0006356|GO:0006360|GO:0006361|GO:0006362|GO:0006363|GO:0007566|GO:0010467|GO:0045943|GO:0005654|GO:0005730|GO:0005730|GO:0005737|GO:0003677|GO:0005515			600673		NP_001070151///NP_001070152///NP_055048	NM_001076683///NM_001076684///NM_014233///NR_045058	BF436302	GenBank	Consensus sequence	Homo sapiens	P17480///A8K962///B4DLB0///B4DNQ1///Q05BZ1///Q8WYZ7	gb:BF436302 /DB_XREF=gi:11448617 /DB_XREF=7p06a03.x1 /CLONE=IMAGE:3644836 /FEA=EST /CNT=5 /TID=Hs.240073.0 /TIER=ConsEnd /STK=4 /UG=Hs.240073 /UG_TITLE=ESTs	BF436302 // /DB_XREF=7p06a03.x1 /CLONE=IMAGE:3644836 // gb // --- // ---
241482_at	0.00915004	2.87248	12.1067	0.176639	2.45642	2.27978	4.85604	A	A	A	A	A	A	EPHA1	2041	0001525 // angiogenesis // inferred from electronic annotation///0001954 // positive regulation of cell-matrix adhesion // inferred from direct assay///0006468 // protein phosphorylation // inferred from electronic annotation///0006469 // negative regulation of protein kinase activity // inferred from direct assay///0007155 // cell adhesion // inferred from electronic annotation///0007166 // cell…	0005886 // plasma membrane // inferred from electronic annotation///0005887 // integral to plasma membrane // inferred from direct assay///0016020 // membrane // inferred from electronic annotation///0016021 // integral to membrane // inferred from electronic annotation	0000166 // nucleotide binding // inferred from electronic annotation///0004672 // protein kinase activity // inferred from direct assay///0004713 // protein tyrosine kinase activity // inferred from electronic annotation///0004714 // transmembrane receptor protein tyrosine kinase activity // inferred from electronic annotation///0005003 // ephrin receptor activity // inferred from electronic anno…	chr7:143097530-143097921 (-) // 71.11 // q34	2013-10-23	This probe set was annotated using the Genome Consensus/Exemplar Overlap based pipeline to a Entrez Gene identifier using 1 transcripts. // false // Genome Consensus/Exemplar Overlap // C		ENST00000497891	Hs.124076	chr7q34	143097921	chr7	71.11	143097530	-	EC:2.7.10.1	ENSG00000146904///OTTHUMG00000155894	EPH receptor A1	Human Genome U133 Plus 2.0 Array	February 2009 (Genome Reference Consortium GRCh37)	GO:0001525|GO:0001954|GO:0006468|GO:0006469|GO:0007155|GO:0007166|GO:0007169|GO:0008284|GO:0016310|GO:0018108|GO:0030335|GO:0030336|GO:0032314|GO:0032862|GO:0034446|GO:0045766|GO:0046777|GO:0048013|GO:0051496|GO:0005886|GO:0005887|GO:0016020|GO:0016021|GO:0000166|GO:0004672|GO:0004713|GO:0004714|GO:0005003|GO:0005005|GO:0005524|GO:0016301|GO:0016740|GO:0016772|GO:0019901			179610		NP_005223	NM_005232	AA854756	GenBank	Consensus sequence	Homo sapiens	P21709///A8K2T6///B5A966///B5A967	gb:AA854756 /DB_XREF=gi:2942294 /DB_XREF=aj66g06.s1 /CLONE=IMAGE:1401466 /FEA=EST /CNT=4 /TID=Hs.124076.0 /TIER=ConsEnd /STK=4 /UG=Hs.124076 /UG_TITLE=ESTs	ENST00000497891 // cdna:known chromosome:GRCh37:7:143097919:143104743:-1 gene:ENSG00000146904 gene_biotype:protein_coding transcript_biotype:retained_intron // ensembl // --- // chr7:143097918-143104743(-)///OTTHUMT00000342156 // cdna:all chromosome:VEGA52:7:143097919:143104743:-1 Gene:OTTHUMG00000155894 // vega // --- // chr7:143097918-143104743(-)
234234_at	0.0092288	1.54625	6.48331	0.125727	2.37081	2.24509	4.74066	A	A	A	A	A	A	OTTHUMG00000014752///RP5-1120P11.1					chr6:43963462-44042389 (-) // 33.71 // p21.1	2013-10-23	This probe set was annotated using the Matching Probes based pipeline to a UniGene identifier using 2 transcripts. // false // Matching Probes // A		AK024736(11),ENST00000422059(10)	Hs.306703		44042389	chr6	33.71	43963462	-		ENSG00000237686///OTTHUMG00000014752	NULL///NULL	Human Genome U133 Plus 2.0 Array	February 2009 (Genome Reference Consortium GRCh37)								AK024736	GenBank	Consensus sequence	Homo sapiens		gb:AK024736.1 /DB_XREF=gi:10437100 /FEA=mRNA /CNT=1 /TID=Hs.306703.0 /TIER=ConsEnd /STK=0 /UG=Hs.306703 /UG_TITLE=Homo sapiens cDNA: FLJ21083 fis, clone CAS03150 /DEF=Homo sapiens cDNA: FLJ21083 fis, clone CAS03150.	AK024736 // Homo sapiens cDNA: FLJ21083 fis, clone CAS03150. // gb // 11 // ---///ENST00000422059 // cdna:known chromosome:GRCh37:6:43963460:44042389:-1 gene:ENSG00000237686 gene_biotype:processed_transcript transcript_biotype:processed_transcript // ensembl // 10 // ---///n341855 // accn=AK024736 class=mRNAlike lncRNA name=Human lncRNA ref=JounralRNA transcriptId=4335 cpcScore=-0.4129820 cnci=-0…
236255_at	0.00923395	1.19694	7.22271	0.131955	2.74574	2.61378	6.12106	A	A	A	A	A	A	PLEKHG4B	153478	0035023 // regulation of Rho protein signal transduction // inferred from electronic annotation	0005622 // intracellular // inferred from electronic annotation	0005089 // Rho guanyl-nucleotide exchange factor activity // inferred from electronic annotation///0005515 // protein binding // inferred from electronic annotation///0005543 // phospholipid binding // inferred from electronic annotation	chr5:184414-185017 (+) // 10.97 // p15.33	2013-10-23	This probe set was annotated using the Matching Probes based pipeline to a Entrez Gene identifier using 2 transcripts. // false // Matching Probes // A		ENST00000283426(11),NM_052909(11)	Hs.109057	chr5p15.33	185017	chr5	10.97	184414	+		ENSG00000153404///OTTHUMG00000161570	pleckstrin homology domain containing, family G (with RhoGef domain) member 4B	Human Genome U133 Plus 2.0 Array	February 2009 (Genome Reference Consortium GRCh37)	GO:0035023|GO:0005622|GO:0005089|GO:0005515|GO:0005543	IPR000219 // Dbl homology (DH) domain // 1.1E-32				NP_443141	NM_052909	BG026457	GenBank	Consensus sequence	Homo sapiens	Q96PX9///Q96HN1	gb:BG026457 /DB_XREF=gi:12414089 /DB_XREF=602291846F1 /CLONE=IMAGE:4386586 /FEA=EST /CNT=10 /TID=Hs.109057.0 /TIER=ConsEnd /STK=7 /UG=Hs.109057 /UG_TITLE=ESTs, Weakly similar to ALU5_HUMAN ALU SUBFAMILY SC SEQUENCE CONTAMINATION WARNING ENTRY (H.sapiens)	ENST00000283426 // cdna:known chromosome:GRCh37:5:140373:190085:1 gene:ENSG00000153404 gene_biotype:protein_coding transcript_biotype:protein_coding // ensembl // 11 // ---///NM_052909 // Homo sapiens pleckstrin homology domain containing, family G (with RhoGef domain) member 4B (PLEKHG4B), mRNA. // refseq // 11 // ---///OTTHUMT00000365359 // cdna:all chromosome:VEGA52:5:140373:190085:1 Gene:OTTH…
215509_s_at	0.00940646	16.5139	74.956	0.0519	2.29848	2.24658	4.74555	A	P	P	P	P	P	BUB1	699	0000087 // M phase of mitotic cell cycle // traceable author statement///0000236 // mitotic prometaphase // traceable author statement///0000278 // mitotic cell cycle // traceable author statement///0006468 // protein phosphorylation // inferred from electronic annotation///0006915 // apoptotic process // inferred from electronic annotation///0007049 // cell cycle // inferred from electronic anno…	0000775 // chromosome, centromeric region // inferred from electronic annotation///0000776 // kinetochore // inferred from direct assay///0000777 // condensed chromosome kinetochore // inferred from direct assay///0000780 // condensed nuclear chromosome, centromeric region // inferred from electronic annotation///0005634 // nucleus // inferred from electronic annotation///0005694 // chromosome //…	0000166 // nucleotide binding // inferred from electronic annotation///0004672 // protein kinase activity // traceable author statement///0004674 // protein serine/threonine kinase activity // inferred from electronic annotation///0005515 // protein binding // inferred from physical interaction///0005524 // ATP binding // inferred from electronic annotation///0016301 // kinase activity // inferre…	chr2:111415790-111417701 (-) // 61.06 // q13	2013-10-23	This probe set was annotated using the Matching Probes based pipeline to a Entrez Gene identifier using 12 transcripts. // false // Matching Probes // A		AF043294(11),AF046078(11),AF047471(11),AF053305(11),AK291221(11),AK302418(11),BC028201(11),ENST00000302759(11),ENST00000409311(11),ENST00000466333(11),ENST00000535254(11),NM_004336(11)	Hs.194110	chr2q14	111417701	chr2	61.06	111415790	-	EC:2.7.11.1	ENSG00000169679///OTTHUMG00000153638	BUB1 mitotic checkpoint serine/threonine kinase	Human Genome U133 Plus 2.0 Array	February 2009 (Genome Reference Consortium GRCh37)	GO:0000087|GO:0000236|GO:0000278|GO:0006468|GO:0006915|GO:0007049|GO:0007059|GO:0007063|GO:0007067|GO:0007093|GO:0007094|GO:0008283|GO:0016310|GO:0019048|GO:0051301|GO:0051983|GO:0071173|GO:0071173|GO:0000775|GO:0000776|GO:0000777|GO:0000780|GO:0005634|GO:0005694|GO:0005829|GO:0000166|GO:0004672|GO:0004674|GO:0005515|GO:0005524|GO:0016301|GO:0016740|GO:0016772	IPR000719 // Protein kinase, catalytic domain // 3.8E-19///IPR000719 // Protein kinase, catalytic domain // 3.7E-19///IPR001245 // Serine-threonine/tyrosine-protein kinase catalytic domain // 2.0E-9///IPR001245 // Serine-threonine/tyrosine-protein kinase catalytic domain // 2.0E-9///IPR013212 // Mad3/BUB1 homology region 1 // 2.6E-43///IPR013212 // Mad3/BUB1 homology region 1 // 8.4E-43///IPR0132…		602452	Cell_cycle_KEGG // GenMAPP	NP_004327	NM_004336	AL137654	GenBank	Consensus sequence	Homo sapiens	O43683///A8K5A6///B4DYG2///F5GXI5///E9PC26///Q9BXX5///C9IYH4///C9JQA4///C9JRC7///A0JLU2	gb:AL137654.1 /DB_XREF=gi:6807722 /FEA=mRNA /CNT=4 /TID=Hs.194110.2 /TIER=ConsEnd /STK=4 /UG=Hs.194110 /LL=80335 /UG_GENE=PRO2730 /UG_TITLE=hypothetical protein PRO2730 /DEF=Homo sapiens mRNA; cDNA DKFZp434C0814 (from clone DKFZp434C0814).	AF043294 // Homo sapiens putative mitotic checkpoint kinase mRNA, complete cds. // gb // 11 // ---///AF046078 // Homo sapiens protein kinase (BUB1) mRNA, complete cds. // gb // 11 // ---///AF047471 // Homo sapiens mitotic checkpoint protein kinase (BUB1) mRNA, complete cds. // gb // 11 // ---///AF053305 // Homo sapiens mitotic checkpoint kinase Bub1 (BUB1) mRNA, complete cds. // gb // 11 // ---//…
238178_at	0.00958196	1	6.9244	0.0214926	2.85647	2.83498	7.13531	A	A	A	A	A	P						chr1:56956665-56957120 (-) // 35.56 // p32.2	2013-10-23	This probe set was annotated using the Design Representative Id based pipeline to a GenBank identifier using 1 transcripts. // false // Design Representative Id // R		BF110268	Hs.264433		56957120	chr1	35.56	56956665	-				Human Genome U133 Plus 2.0 Array	February 2009 (Genome Reference Consortium GRCh37)								BF110268	GenBank	Consensus sequence	Homo sapiens		gb:BF110268 /DB_XREF=gi:10939958 /DB_XREF=7n51g03.x1 /CLONE=IMAGE:3568301 /FEA=EST /CNT=6 /TID=Hs.264433.0 /TIER=ConsEnd /STK=6 /UG=Hs.264433 /UG_TITLE=ESTs	BF110268 // /DB_XREF=7n51g03.x1 /CLONE=IMAGE:3568301 // gb // --- // ---
243804_at	0.00961515	1.47494	6.90423	0.0669834	2.49292	2.42594	5.37378	A	A	A	A	A	A	MTMR7	9108	0006470 // protein dephosphorylation // traceable author statement///0006644 // phospholipid metabolic process // traceable author statement///0006661 // phosphatidylinositol biosynthetic process // traceable author statement///0016311 // dephosphorylation // inferred from electronic annotation///0035335 // peptidyl-tyrosine dephosphorylation // traceable author statement///0044281 // small molec…	0005737 // cytoplasm // inferred from electronic annotation///0005829 // cytosol // traceable author statement///0016020 // membrane // inferred from electronic annotation	0004725 // protein tyrosine phosphatase activity // inferred from electronic annotation///0005515 // protein binding // inferred from electronic annotation///0016787 // hydrolase activity // inferred from electronic annotation///0016791 // phosphatase activity // inferred from electronic annotation	chr8:17156829-17157988 (-) // 84.64 // p22	2013-10-23	This probe set was annotated using the Matching Probes based pipeline to a Entrez Gene identifier using 7 transcripts. // false // Matching Probes // A	AK294468 // gb // 8 // Cross Hyb Matching Probes///AK316022 // gb // 6 // Cross Hyb Matching Probes///AK316283 // gb // 5 // Cross Hyb Matching Probes///GENSCAN00000035544 // ensembl // 2 // Cross Hyb Matching Probes	AK303762(9),AK303803(10),BC130577(11),BC130579(11),ENST00000180173(11),ENST00000398099(10),NM_004686(10)	Hs.259706	chr8p22	17157988	chr8	84.64	17156829	-	EC:3.1.3.-	ENSG00000003987///OTTHUMG00000163771	myotubularin related protein 7	Human Genome U133 Plus 2.0 Array	February 2009 (Genome Reference Consortium GRCh37)	GO:0006470|GO:0006644|GO:0006661|GO:0016311|GO:0035335|GO:0044281|GO:0046855|GO:0046856|GO:0005737|GO:0005829|GO:0016020|GO:0004725|GO:0005515|GO:0016787|GO:0016791	IPR010569 // Myotubularin-related // 2.3E-45		603562		NP_004677	NM_004686	D53659	GenBank	Consensus sequence	Homo sapiens	B4E1B6///B4E1E5///Q9Y216///I0EZ69///B7Z9Q7///B7ZAG8	gb:D53659 /DB_XREF=gi:955556 /DB_XREF=HUM116D05B /CLONE=GEN-116D05 /FEA=EST /CNT=7 /TID=Hs.259706.0 /TIER=ConsEnd /STK=0 /UG=Hs.259706 /UG_TITLE=ESTs	AK303762 // Homo sapiens cDNA FLJ57279 complete cds, highly similar to Myotubularin-related protein 7 (EC 3.1.3.-). // gb // 9 // ---///AK303803 // Homo sapiens cDNA FLJ57280 complete cds, highly similar to Myotubularin-related protein 7 (EC 3.1.3.-). // gb // 10 // ---///BC130577 // Homo sapiens myotubularin related protein 7, mRNA (cDNA clone MGC:163449 IMAGE:40146608), complete cds. // gb // 1…
219916_s_at	0.00999764	3.0057	9.83465	0.2386	2.07068	1.83207	3.56049	A	A	A	A	A	A	RNF39	80352		0005737 // cytoplasm // inferred from electronic annotation	0005515 // protein binding // inferred from electronic annotation///0008270 // zinc ion binding // non-traceable author statement///0046872 // metal ion binding // inferred from electronic annotation	chr6:30038046-30043628 (-) // 99.91 // p22.1	2013-10-23	This probe set was annotated using the Matching Probes based pipeline to a Entrez Gene identifier using 21 transcripts. // false // Matching Probes // A	ENST00000551225 // ensembl // 2 // Cross Hyb Matching Probes///ENST00000550271 // ensembl // 2 // Cross Hyb Matching Probes///ENST00000549473 // ensembl // 2 // Cross Hyb Matching Probes///ENST00000551453 // ensembl // 1 // Cross Hyb Matching Probes///ENST00000551675 // ensembl // 2 // Cross Hyb Matching Probes///ENST00000546586 // ensembl // 2 // Cross Hyb Matching Probes///ENST00000547071 // en…	AF238315(11),AF238316(11),AF238317(11),ENST00000244360(11),ENST00000376750(9),ENST00000376751(11),ENST00000383611(9),ENST00000417541(11),ENST00000420562(11),ENST00000425956(10),ENST00000432647(11),ENST00000441449(11),ENST00000442063(11),ENST00000442378(10),ENST00000449145(11),ENST00000450015(11),ENST00000451425(11),ENST00000456156(11),ENST00000457092(11),NM_025236(11),NM_170769(11)	Hs.270549	chr6p21.3	30043628	chr6	99.91	30038046	-		ENSG00000204618///ENSG00000206500///ENSG00000227171///ENSG00000230332///ENSG00000230467///ENSG00000235022///ENSG00000236967///ENSG00000237733///OTTHUMG00000004882///OTTHUMG00000031288///OTTHUMG00000031586///OTTHUMG00000131176///OTTHUMG00000148776///OTTHUMG00000148986///OTTHUMG00000149271///OTTHUMG00000149501	ring finger protein 39	Human Genome U133 Plus 2.0 Array	February 2009 (Genome Reference Consortium GRCh37)	GO:0005737|GO:0005515|GO:0008270|GO:0046872	IPR003877 // SPla/RYanodine receptor SPRY // 1.6E-12///IPR003877 // SPla/RYanodine receptor SPRY // 1.5E-12///IPR003877 // SPla/RYanodine receptor SPRY // 4.5E-12///IPR018957 // Zinc finger, C3HC4 RING-type // 1.4E-8///IPR018957 // Zinc finger, C3HC4 RING-type // 5.7E-9		607524		NP_079512///NP_739575	NM_025236///NM_170769///NM_170770	NM_025236	GenBank	Exemplar sequence	Homo sapiens	Q9H2S5///A2BEK4///B0S857///Q96QB5	gb:NM_025236.1 /DB_XREF=gi:13376843 /GEN=HZFW1 /FEA=FLmRNA /CNT=25 /TID=Hs.270549.0 /TIER=FL+Stack /STK=9 /UG=Hs.270549 /LL=80352 /DEF=Homo sapiens HZFw1 protein (HZFW1), mRNA. /PROD=HZFw1 protein /FL=gb:NM_025236.1 gb:AF238315.1	AF238315 // Homo sapiens HZFw1 protein mRNA, complete cds. // gb // 11 // ---///AF238316 // Homo sapiens HZFw2 protein mRNA, complete cds. // gb // 11 // ---///AF238317 // Homo sapiens HZFw3 protein mRNA, complete cds. // gb // 11 // ---///ENST00000244360 // cdna:known chromosome:GRCh37:6:30038043:30043664:-1 gene:ENSG00000204618 gene_biotype:protein_coding transcript_biotype:protein_coding // en…
[truncated: 4 more columns]
